# Supplementary material for: Identifying molecular mediators of the relationship between body mass index and endometrial cancer risk: a Mendelian randomization analysis
Source: BMC Med. 2022 Apr 19;20:125. doi: 10.1186/s12916-022-02322-3 (PMC9017004; doi:10.1186/s12916-022-02322-3)
Supplement: Supplementary file 2 — Additional file 2: Table S5. Information on genetic variants included as instruments for traits. [file 12916_2022_2322_MOESM2_ESM.csv]

Exposure	SNP	Effect allele	Other allele	Effect allle frequency	Beta	Standard error	P value
Adult BMI	rs12044597	G	A	0.5029	0.0143	0.0016	1.70E-18
Adult BMI	rs2284746	G	C	0.5238	-0.0104	0.0017	1.40E-09
Adult BMI	rs6692586	G	A	0.832	-0.0192	0.0023	1.10E-16
Adult BMI	rs705217	G	T	0.3652	-0.0102	0.0018	9.30E-09
Adult BMI	rs4660443	T	C	0.2218	0.0164	0.0021	6.80E-15
Adult BMI	rs17014375	G	T	0.1348	0.0172	0.0025	1.10E-11
Adult BMI	rs7535528	A	G	0.3741	-0.0152	0.0018	1.40E-16
Adult BMI	rs2235564	T	C	0.3466	0.0131	0.0018	3.70E-13
Adult BMI	rs10914462	G	A	0.4255	-0.0112	0.0017	1.50E-10
Adult BMI	rs12033257	G	A	0.3835	-0.0146	0.0018	2.40E-15
Adult BMI	rs6587552	G	A	0.7591	-0.0173	0.002	1.60E-17
Adult BMI	rs6673081	C	T	0.5534	-0.01	0.0018	1.80E-08
Adult BMI	rs543874	G	A	0.1952	0.0475	0.002	1.20E-122
Adult BMI	rs11118308	G	A	0.4703	-0.0101	0.0016	4.80E-10
Adult BMI	rs17425707	C	T	0.1003	0.0167	0.0028	4.40E-09
Adult BMI	rs6593688	G	A	0.3733	0.0137	0.0018	8.60E-15
Adult BMI	rs946824	C	T	0.859	-0.0206	0.0026	1.10E-15
Adult BMI	rs1891216	G	T	0.3759	0.0107	0.0018	2.40E-09
Adult BMI	rs2791653	G	A	0.7577	-0.0141	0.0019	1.30E-13
Adult BMI	rs657452	G	A	0.6216	-0.0188	0.0017	7.20E-29
Adult BMI	rs2481665	C	T	0.4408	-0.0161	0.0016	7.20E-23
Adult BMI	rs7519259	A	G	0.5356	0.0125	0.0017	3.80E-13
Adult BMI	rs7551507	T	C	0.5633	-0.0184	0.0016	9.30E-30
Adult BMI	rs12049202	T	C	0.203	0.024	0.0022	1.00E-28
Adult BMI	rs818524	C	T	0.6939	0.0106	0.0019	3.40E-08
Adult BMI	rs2007231	T	C	0.6387	-0.0104	0.0018	5.20E-09
Adult BMI	rs10733051	G	A	0.4802	-0.0097	0.0016	2.90E-09
Adult BMI	rs12564992	G	A	0.1144	0.0196	0.0026	5.30E-14
Adult BMI	rs10915840	A	G	0.283	-0.0118	0.0019	1.30E-09
Adult BMI	rs4653017	T	C	0.6818	0.0122	0.0018	4.50E-11
Adult BMI	rs977747	G	T	0.5949	-0.0169	0.0017	1.30E-24
Adult BMI	rs1993709	G	A	0.8177	0.0331	0.0021	1.90E-57
Adult BMI	rs11165643	T	C	0.5828	0.0206	0.0017	1.40E-35
Adult BMI	rs10747488	A	C	0.7601	-0.0123	0.002	1.20E-09
Adult BMI	rs11185111	A	G	0.3042	-0.0129	0.0019	7.70E-12
Adult BMI	rs7550711	T	C	0.03058	0.0649	0.005	3.20E-38
Adult BMI	rs4414033	A	G	0.627	0.0129	0.0018	1.40E-12
Adult BMI	rs10920678	G	A	0.5709	-0.0155	0.0016	1.50E-21
Adult BMI	rs12041258	C	T	0.2287	-0.0146	0.002	9.50E-13
Adult BMI	rs2820311	G	A	0.3369	0.0235	0.0018	4.10E-38
Adult BMI	rs16849710	G	A	0.515	-0.0116	0.0018	6.00E-11
Adult BMI	rs2693826	A	G	0.4421	-0.0137	0.0017	2.00E-15
Adult BMI	rs4358081	C	A	0.4631	0.0097	0.0017	1.50E-08
Adult BMI	rs6545714	A	G	0.6139	-0.0191	0.0017	9.10E-31
Adult BMI	rs1371108	A	C	0.3247	0.0119	0.0018	9.00E-11
Adult BMI	rs4851029	G	T	0.5247	0.0121	0.0017	1.70E-12
Adult BMI	rs10192119	G	T	0.1673	0.0166	0.0022	3.00E-14
Adult BMI	rs1521527	C	G	0.5324	-0.0121	0.0017	3.10E-12
Adult BMI	rs17499593	G	C	0.1897	0.0125	0.0022	1.10E-08
Adult BMI	rs1064213	A	G	0.492	0.012	0.0017	2.40E-12
Adult BMI	rs4639527	G	A	0.3012	0.0172	0.0019	3.30E-20
Adult BMI	rs13021737	G	A	0.8319	0.0574	0.0021	7.50E-157
Adult BMI	rs10169594	C	T	0.3596	0.0121	0.0018	2.00E-11
Adult BMI	rs4556997	A	C	0.1349	0.0197	0.0024	6.90E-17
Adult BMI	rs429343	G	A	0.5813	-0.015	0.0017	6.80E-18
Adult BMI	rs3764835	A	G	0.1528	-0.0141	0.0024	3.10E-09
Adult BMI	rs3754963	T	A	0.2574	-0.0123	0.002	3.30E-10
Adult BMI	rs12328930	C	T	0.4235	0.0098	0.0017	1.80E-08
Adult BMI	rs1528435	T	C	0.6331	0.0164	0.0017	9.10E-23
Adult BMI	rs3731695	C	T	0.5582	0.0116	0.0016	7.90E-13
Adult BMI	rs7599312	A	G	0.2652	-0.0186	0.0019	6.90E-24
Adult BMI	rs1260326	C	T	0.5973	0.0105	0.0017	3.90E-10
Adult BMI	rs17399237	C	T	0.5497	-0.0129	0.0017	6.70E-14
Adult BMI	rs930295	C	A	0.8417	-0.0211	0.0023	1.00E-19
Adult BMI	rs4671328	G	T	0.5533	-0.0219	0.0017	2.20E-36
Adult BMI	rs7557796	C	T	0.6524	-0.016	0.0018	2.30E-19
Adult BMI	rs10197031	C	T	0.2834	0.0166	0.0019	1.90E-18
Adult BMI	rs1445652	A	G	0.1855	0.0123	0.0022	4.30E-08
Adult BMI	rs4482463	A	C	0.9213	-0.0331	0.0033	2.80E-23
Adult BMI	rs3732084	C	T	0.6139	0.0107	0.0018	1.10E-09
Adult BMI	rs2162524	C	T	0.3321	0.0155	0.0018	4.10E-17
Adult BMI	rs10182181	G	A	0.4753	0.0325	0.0016	6.70E-90
Adult BMI	rs902695	A	G	0.4798	-0.0103	0.0017	2.20E-09
Adult BMI	rs4954638	C	A	0.2492	-0.0118	0.002	2.90E-09
Adult BMI	rs4589691	G	C	0.1579	0.0141	0.0024	4.70E-09
Adult BMI	rs11889536	G	A	0.1493	-0.0189	0.0024	6.40E-15
Adult BMI	rs934224	T	C	0.7399	0.0107	0.002	4.70E-08
Adult BMI	rs4952843	G	A	0.3807	-0.0131	0.0018	6.80E-14
Adult BMI	rs3806572	A	G	0.2788	-0.0145	0.0019	1.60E-14
Adult BMI	rs2861683	C	A	0.407	-0.0144	0.0017	1.30E-16
Adult BMI	rs17551974	A	C	0.1782	-0.0141	0.0022	1.90E-10
Adult BMI	rs17203016	G	A	0.196	0.015	0.002	2.10E-13
Adult BMI	rs199783965	T	C	0.3461	0.0156	0.0018	6.50E-18
Adult BMI	rs2317299	C	T	0.5597	-0.0106	0.0017	1.30E-09
Adult BMI	rs17033117	T	C	0.1872	0.0137	0.0022	8.90E-10
Adult BMI	rs11713193	A	G	0.5073	0.0239	0.0017	2.40E-44
Adult BMI	rs1452075	T	C	0.7277	0.0141	0.0018	1.30E-14
Adult BMI	rs1006896	C	A	0.1061	-0.0234	0.0027	5.50E-18
Adult BMI	rs645040	T	G	0.7762	0.0171	0.002	2.50E-18
Adult BMI	rs6443750	C	T	0.8068	0.0148	0.0021	3.20E-12
Adult BMI	rs9816226	T	A	0.8199	0.0323	0.0021	1.60E-52
Adult BMI	rs1552893	G	A	0.2777	-0.0126	0.0019	8.10E-11
Adult BMI	rs6764533	A	G	0.359	0.0116	0.0018	1.40E-10
Adult BMI	rs17535749	A	G	0.1023	0.015	0.0027	2.50E-08
Adult BMI	rs754635	G	C	0.8873	0.0198	0.0027	2.20E-13
Adult BMI	rs7626079	T	C	0.3434	0.011	0.0018	1.60E-09
Adult BMI	rs1656377	C	T	0.5885	0.0099	0.0017	1.60E-08
Adult BMI	rs13069244	A	G	0.07747	0.0187	0.0032	3.00E-09
Adult BMI	rs2600226	T	C	0.6697	-0.0116	0.0019	3.70E-10
Adult BMI	rs9845966	G	T	0.5479	-0.0105	0.0017	2.50E-10
Adult BMI	rs4858193	C	T	0.2779	-0.0129	0.0019	1.60E-11
Adult BMI	rs33500	T	C	0.8082	-0.0167	0.0022	4.30E-14
Adult BMI	rs538579	C	G	0.3228	0.0137	0.0019	1.30E-13
Adult BMI	rs3772882	A	C	0.3661	0.0127	0.0018	6.60E-13
Adult BMI	rs7640424	T	C	0.2969	-0.0136	0.0018	2.30E-14
Adult BMI	rs2868975	A	G	0.178	-0.0143	0.0023	2.20E-10
Adult BMI	rs8192675	C	T	0.2888	0.0152	0.0018	1.40E-17
Adult BMI	rs10510419	T	G	0.1416	-0.0177	0.0023	2.20E-14
Adult BMI	rs2365389	T	C	0.4143	-0.0174	0.0017	1.30E-25
Adult BMI	rs6785245	C	T	0.3969	0.0132	0.0017	4.00E-14
Adult BMI	rs12629015	G	A	0.1852	-0.0135	0.0023	2.10E-09
Adult BMI	rs1320903	A	G	0.3174	0.0216	0.0018	9.20E-32
Adult BMI	rs16851483	T	G	0.06928	0.0369	0.0035	3.20E-26
Adult BMI	rs7615297	G	C	0.1465	-0.0149	0.0024	5.70E-10
Adult BMI	rs6804842	G	A	0.572	0.0156	0.0017	3.60E-21
Adult BMI	rs7637852	G	A	0.6951	-0.0139	0.0019	1.70E-13
Adult BMI	rs2325036	C	A	0.3845	-0.0181	0.0017	3.60E-27
Adult BMI	rs1454687	G	C	0.5227	-0.0202	0.0017	5.20E-32
Adult BMI	rs1436344	C	G	0.5922	0.0141	0.0017	4.10E-16
Adult BMI	rs2124499	C	G	0.3718	-0.0123	0.0017	3.40E-13
Adult BMI	rs355777	C	G	0.4106	0.0153	0.0017	1.40E-18
Adult BMI	rs1476322	A	G	0.569	0.0101	0.0017	5.00E-09
Adult BMI	rs6772756	G	A	0.3372	-0.0104	0.0019	4.00E-08
Adult BMI	rs865809	G	A	0.7678	-0.0127	0.002	5.40E-10
Adult BMI	rs10938397	G	A	0.4317	0.0324	0.0016	3.40E-86
Adult BMI	rs326896	T	C	0.3925	-0.0128	0.0018	2.80E-13
Adult BMI	rs4864201	C	T	0.6469	-0.0141	0.0017	1.50E-16
Adult BMI	rs331966	C	A	0.3792	0.0112	0.0018	3.20E-10
Adult BMI	rs11736228	T	A	0.2587	-0.0139	0.002	4.10E-12
Adult BMI	rs1492767	T	C	0.4957	0.0094	0.0016	1.00E-08
Adult BMI	rs7685048	T	C	0.4654	-0.0101	0.0017	4.10E-09
Adult BMI	rs13107325	T	C	0.07373	0.047	0.0032	1.10E-47
Adult BMI	rs2051559	C	T	0.1308	0.0176	0.0026	5.00E-12
Adult BMI	rs13132853	G	A	0.3452	-0.0142	0.0018	4.70E-15
Adult BMI	rs10009336	T	C	0.1638	-0.014	0.0022	2.20E-10
Adult BMI	rs6815910	A	T	0.5435	-0.0128	0.0017	1.40E-13
Adult BMI	rs17001561	A	G	0.1573	0.0151	0.0023	3.80E-11
Adult BMI	rs13147390	C	T	0.3569	0.0103	0.0018	1.00E-08
Adult BMI	rs4148155	G	A	0.1127	-0.0188	0.0026	5.00E-13
Adult BMI	rs7694732	G	A	0.4378	-0.0099	0.0017	8.70E-09
Adult BMI	rs1296328	C	A	0.5657	-0.0179	0.0018	4.90E-24
Adult BMI	rs13110266	A	G	0.4065	-0.0117	0.0017	1.90E-12
Adult BMI	rs1522569	G	T	0.1819	-0.0164	0.0022	2.90E-13
Adult BMI	rs2643452	A	T	0.5448	0.0136	0.0017	4.70E-15
Adult BMI	rs6448587	C	A	0.1891	-0.0167	0.0023	2.30E-13
Adult BMI	rs11945861	A	G	0.2369	-0.0148	0.002	5.00E-13
Adult BMI	rs1804528	A	G	0.3507	0.0109	0.002	3.00E-08
Adult BMI	rs6841761	T	G	0.5252	-0.0131	0.0016	6.40E-16
Adult BMI	rs1863652	A	G	0.3449	-0.0115	0.0018	1.40E-10
Adult BMI	rs7683836	A	G	0.5405	-0.0114	0.0017	6.30E-11
Adult BMI	rs7730004	T	C	0.6693	0.0148	0.0018	9.10E-16
Adult BMI	rs17424296	A	G	0.3659	-0.0108	0.0018	2.40E-09
Adult BMI	rs2931434	T	C	0.3168	-0.0104	0.0018	1.40E-08
Adult BMI	rs13174863	G	A	0.1548	0.0192	0.0023	2.90E-16
Adult BMI	rs3844598	G	A	0.521	0.0095	0.0017	3.80E-08
Adult BMI	rs2367112	G	T	0.4919	-0.0119	0.0016	2.30E-13
Adult BMI	rs16903285	C	T	0.1407	0.0331	0.0026	7.60E-38
Adult BMI	rs11739877	T	C	0.6118	0.0117	0.0018	6.60E-11
Adult BMI	rs6595205	G	C	0.5305	-0.0114	0.0016	2.00E-12
Adult BMI	rs7715256	T	G	0.5781	-0.0166	0.0016	2.20E-24
Adult BMI	rs2307111	C	T	0.3962	-0.0265	0.0016	1.60E-58
Adult BMI	rs6235	G	C	0.2702	0.0175	0.0019	1.50E-19
Adult BMI	rs11951673	T	C	0.3941	-0.0123	0.0017	1.10E-13
Adult BMI	rs10478110	C	A	0.4348	0.01	0.0017	9.60E-09
Adult BMI	rs13184896	T	G	0.4346	-0.0133	0.0016	3.30E-16
Adult BMI	rs7724675	A	G	0.2238	-0.0119	0.0021	9.50E-09
Adult BMI	rs7703576	C	T	0.2885	0.0103	0.0019	4.80E-08
Adult BMI	rs16871902	A	G	0.4877	0.0125	0.0017	4.60E-13
Adult BMI	rs7704281	A	G	0.04531	0.0271	0.0041	6.50E-11
Adult BMI	rs1503526	C	T	0.4838	0.014	0.0017	5.50E-17
Adult BMI	rs2009416	T	C	0.361	-0.0121	0.0018	1.10E-11
Adult BMI	rs40067	A	G	0.1713	-0.0266	0.0023	7.10E-30
Adult BMI	rs294704	T	G	0.7239	-0.0113	0.0019	4.00E-09
Adult BMI	rs4518345	A	G	0.2842	-0.0117	0.0019	1.00E-09
Adult BMI	rs876605	G	A	0.7352	-0.0108	0.002	3.40E-08
Adult BMI	rs10942267	G	A	0.3088	-0.0156	0.0019	3.90E-17
Adult BMI	rs11738695	A	C	0.586	0.0097	0.0017	2.00E-08
Adult BMI	rs17056301	C	T	0.2636	0.0118	0.002	2.40E-09
Adult BMI	rs189843	C	G	0.5557	-0.0098	0.0017	1.70E-08
Adult BMI	rs17663412	A	C	0.1139	0.0157	0.0027	6.10E-09
Adult BMI	rs7730898	A	G	0.729	0.0168	0.0018	4.50E-20
Adult BMI	rs806600	G	A	0.475	-0.0095	0.0017	3.30E-08
Adult BMI	rs6556301	T	G	0.3596	-0.0111	0.0018	4.10E-10
Adult BMI	rs2228213	A	G	0.3481	-0.0139	0.0017	4.60E-16
Adult BMI	rs9367368	C	T	0.3033	-0.0121	0.0018	1.00E-11
Adult BMI	rs9379827	A	C	0.2409	-0.0132	0.0019	6.90E-12
Adult BMI	rs9370261	T	C	0.04601	0.0231	0.0042	3.40E-08
Adult BMI	rs947612	A	G	0.7516	-0.0116	0.002	5.60E-09
Adult BMI	rs2246012	C	T	0.1628	0.0158	0.0022	3.10E-13
Adult BMI	rs1885728	A	G	0.6787	0.0108	0.0019	1.00E-08
Adult BMI	rs3828783	A	G	0.1809	-0.0165	0.0021	5.60E-15
Adult BMI	rs2744974	T	C	0.338	0.0249	0.0018	1.40E-45
Adult BMI	rs765875	T	C	0.4808	-0.0121	0.0017	3.00E-12
Adult BMI	rs3806114	A	G	0.6773	-0.0113	0.0018	3.40E-10
Adult BMI	rs987237	G	A	0.1803	0.0409	0.0021	9.30E-84
Adult BMI	rs1327259	G	A	0.3872	-0.0155	0.0018	1.70E-18
Adult BMI	rs9688431	C	T	0.06034	-0.0231	0.0035	2.40E-11
Adult BMI	rs9294260	A	G	0.4731	0.0147	0.0016	1.80E-19
Adult BMI	rs2357760	A	G	0.6754	0.0145	0.0017	6.80E-17
Adult BMI	rs2875762	C	G	0.2473	0.0139	0.002	1.20E-11
Adult BMI	rs1268065	A	G	0.4794	-0.0102	0.0017	1.00E-09
Adult BMI	rs262130	T	C	0.1969	0.0127	0.0023	1.80E-08
Adult BMI	rs4495304	C	T	0.067	-0.0194	0.0033	5.00E-09
Adult BMI	rs2033529	G	A	0.2936	0.0205	0.0018	1.90E-30
Adult BMI	rs3749897	T	C	0.4172	0.0122	0.0018	8.40E-12
Adult BMI	rs1266874	G	A	0.3558	0.014	0.0018	9.80E-15
Adult BMI	rs7761673	A	T	0.2058	-0.0126	0.0021	1.90E-09
Adult BMI	rs200810	C	T	0.3716	-0.0136	0.0017	5.50E-16
Adult BMI	rs9375702	T	C	0.705	-0.0115	0.0019	7.90E-10
Adult BMI	rs9362662	G	A	0.5201	-0.0112	0.0017	1.20E-10
Adult BMI	rs901630	T	C	0.3973	-0.0146	0.0017	1.90E-18
Adult BMI	rs17789218	C	T	0.2392	0.013	0.0019	7.40E-12
Adult BMI	rs156201	C	G	0.7606	0.0123	0.002	5.80E-10
Adult BMI	rs3800229	T	G	0.7123	0.0175	0.0018	1.40E-22
Adult BMI	rs1538247	C	T	0.3181	0.0108	0.0019	1.00E-08
Adult BMI	rs9478671	G	A	0.2087	0.012	0.0021	1.70E-08
Adult BMI	rs486359	C	G	0.4853	0.0112	0.0017	1.60E-11
Adult BMI	rs13191362	G	A	0.1198	-0.0236	0.0025	5.90E-21
Adult BMI	rs17207196	T	C	0.4118	-0.0221	0.0018	2.10E-35
Adult BMI	rs3807645	A	G	0.221	-0.0166	0.0021	2.40E-15
Adult BMI	rs11496125	T	C	0.4212	0.0169	0.0017	3.00E-22
Adult BMI	rs10247983	A	G	0.9213	0.0201	0.0033	1.70E-09
Adult BMI	rs3800637	C	T	0.336	0.0115	0.0018	5.10E-10
Adult BMI	rs2907948	A	G	0.2427	-0.0141	0.0019	1.30E-13
Adult BMI	rs1830074	C	T	0.288	0.0115	0.0019	1.40E-09
Adult BMI	rs4307239	G	A	0.4578	0.0115	0.0017	3.90E-11
Adult BMI	rs12718572	T	C	0.4024	-0.0117	0.0018	3.00E-11
Adult BMI	rs38314	A	G	0.4912	-0.012	0.0017	4.70E-12
Adult BMI	rs13240600	G	A	0.1552	-0.0204	0.0024	3.50E-17
Adult BMI	rs7788008	A	G	0.4445	-0.0157	0.0017	1.10E-19
Adult BMI	rs6461115	G	A	0.2285	-0.0144	0.0019	1.20E-13
Adult BMI	rs4722398	T	C	0.1336	0.0158	0.0025	3.60E-10
Adult BMI	rs10248136	T	C	0.5142	-0.0097	0.0017	2.00E-08
Adult BMI	rs202240867	T	C	0.3422	-0.0121	0.0018	3.30E-11
Adult BMI	rs11505821	T	A	0.0601	0.0311	0.0035	2.70E-19
Adult BMI	rs7811342	C	T	0.1058	-0.0197	0.0029	1.10E-11
Adult BMI	rs10243319	C	T	0.3939	-0.0107	0.0018	1.20E-09
Adult BMI	rs774246	G	A	0.1444	0.0153	0.0025	5.40E-10
Adult BMI	rs215634	G	A	0.6212	-0.0152	0.0018	2.60E-17
Adult BMI	rs10269783	A	G	0.3896	0.0133	0.0017	1.40E-15
Adult BMI	rs7780752	C	T	0.36	0.0139	0.0018	1.00E-14
Adult BMI	rs10953740	G	A	0.5534	-0.0153	0.0017	1.00E-18
Adult BMI	rs2283093	T	C	0.2066	0.0127	0.0021	3.10E-09
Adult BMI	rs2543132	C	G	0.8134	0.0146	0.0022	5.00E-11
Adult BMI	rs1421334	C	A	0.5431	-0.0125	0.0018	1.00E-12
Adult BMI	rs7826312	C	T	0.5879	0.0104	0.0017	4.90E-10
Adult BMI	rs12546578	A	T	0.7246	0.0146	0.002	1.00E-13
Adult BMI	rs12680842	G	A	0.3205	-0.0133	0.0018	4.40E-14
Adult BMI	rs12675063	T	A	0.1131	0.0156	0.0026	1.30E-09
Adult BMI	rs4072917	A	G	0.4694	0.0115	0.0018	6.90E-11
Adult BMI	rs7844647	C	T	0.2681	-0.0123	0.0018	2.80E-11
Adult BMI	rs13250058	T	G	0.6771	0.0112	0.0018	2.90E-10
Adult BMI	rs6985109	A	G	0.5338	-0.0177	0.0017	1.50E-26
Adult BMI	rs17119937	C	T	0.06905	0.0212	0.0036	5.60E-09
Adult BMI	rs6471941	A	G	0.1684	0.0156	0.0021	3.10E-13
Adult BMI	rs12334877	A	G	0.198	-0.0144	0.0022	7.70E-11
Adult BMI	rs1431659	G	A	0.7344	-0.0196	0.0019	6.00E-24
Adult BMI	rs7819514	A	G	0.3216	-0.0107	0.0018	5.70E-09
Adult BMI	rs2694047	G	A	0.747	0.0188	0.002	3.90E-21
Adult BMI	rs11781699	C	T	0.1896	0.0132	0.0021	3.10E-10
Adult BMI	rs13263601	C	A	0.3478	0.0154	0.0018	2.20E-17
Adult BMI	rs1982441	T	G	0.1381	0.0175	0.0026	7.00E-12
Adult BMI	rs17405819	C	T	0.301	-0.0215	0.0018	4.30E-33
Adult BMI	rs7037266	A	C	0.3739	-0.0112	0.0018	3.50E-10
Adult BMI	rs1948080	G	T	0.3749	-0.0137	0.0018	1.10E-14
Adult BMI	rs10962550	C	G	0.1801	0.0182	0.0022	6.20E-16
Adult BMI	rs10971709	T	C	0.2062	0.0132	0.0021	6.20E-10
Adult BMI	rs3829849	T	C	0.3589	0.0098	0.0017	5.90E-09
Adult BMI	rs10858334	G	C	0.1415	0.0143	0.0026	2.70E-08
Adult BMI	rs1412235	C	G	0.3175	0.0246	0.0017	6.00E-45
Adult BMI	rs1472169	T	C	0.3772	-0.0139	0.0018	2.80E-15
Adult BMI	rs7024334	G	T	0.7742	-0.0138	0.002	3.10E-12
Adult BMI	rs10984756	G	C	0.1048	0.0174	0.0029	1.10E-09
Adult BMI	rs10968114	C	A	0.4681	-0.0113	0.0017	6.10E-11
Adult BMI	rs7025938	G	C	0.3187	0.0166	0.0019	3.70E-19
Adult BMI	rs9408882	A	G	0.4594	-0.0093	0.0016	1.30E-08
Adult BMI	rs2174307	C	G	0.4067	0.0121	0.0017	4.90E-12
Adult BMI	rs10867256	T	C	0.553	-0.0118	0.0017	8.70E-12
Adult BMI	rs13287131	C	T	0.2491	0.0123	0.002	6.80E-10
Adult BMI	rs7869771	C	A	0.2647	-0.014	0.0019	4.90E-13
Adult BMI	rs9650755	G	A	0.2664	0.0154	0.002	2.80E-15
Adult BMI	rs380857	A	C	0.8878	-0.0151	0.0027	3.60E-08
Adult BMI	rs1535660	C	T	0.8554	-0.0147	0.0025	5.20E-09
Adult BMI	rs4740619	C	T	0.4521	-0.0186	0.0016	2.30E-30
Adult BMI	rs10811871	G	A	0.3829	-0.0108	0.0018	1.60E-09
Adult BMI	rs1187352	C	T	0.6518	0.0119	0.0018	6.00E-11
Adult BMI	rs1928295	C	T	0.4461	-0.0141	0.0016	5.40E-18
Adult BMI	rs7871866	C	G	0.1531	0.0187	0.0024	2.30E-14
Adult BMI	rs12098284	T	C	0.1241	0.0178	0.0026	1.80E-11
Adult BMI	rs11251352	G	A	0.5988	0.0109	0.0018	7.00E-10
Adult BMI	rs12779328	T	C	0.2833	0.0105	0.0019	4.50E-08
Adult BMI	rs10795422	G	A	0.6905	0.0139	0.0019	9.30E-14
Adult BMI	rs1624134	C	G	0.4068	0.0101	0.0018	1.10E-08
Adult BMI	rs2163188	C	G	0.474	0.0131	0.0017	2.00E-14
Adult BMI	rs7899106	G	A	0.04777	0.0331	0.0037	1.00E-18
Adult BMI	rs7903146	T	C	0.2912	-0.0181	0.0018	1.30E-23
Adult BMI	rs7084454	A	G	0.335	0.0193	0.0019	4.00E-25
Adult BMI	rs12762034	C	T	0.07583	0.024	0.0032	7.30E-14
Adult BMI	rs3977755	T	C	0.2804	-0.0135	0.0019	5.90E-13
Adult BMI	rs3904244	A	T	0.1377	0.0155	0.0025	4.30E-10
Adult BMI	rs1937683	T	C	0.6699	0.0109	0.0018	3.20E-09
Adult BMI	rs17113297	T	C	0.2082	0.0166	0.0021	2.10E-15
Adult BMI	rs17636031	C	T	0.2701	0.016	0.0019	1.20E-17
Adult BMI	rs999889	A	G	0.2818	-0.0108	0.0019	1.40E-08
Adult BMI	rs10887578	C	G	0.4896	0.0128	0.0017	1.60E-13
Adult BMI	rs577525	C	T	0.5676	0.0166	0.0017	9.70E-22
Adult BMI	rs1681740	C	A	0.3933	-0.0115	0.0018	1.10E-10
Adult BMI	rs845084	A	G	0.2678	0.014	0.002	1.30E-12
Adult BMI	rs4880341	T	C	0.5606	-0.0118	0.0017	1.10E-11
Adult BMI	rs4757144	A	G	0.5878	0.0169	0.0018	5.60E-22
Adult BMI	rs6265	T	C	0.1951	-0.0412	0.0021	1.00E-86
Adult BMI	rs7102454	C	T	0.3435	0.0158	0.0018	2.40E-18
Adult BMI	rs592483	T	C	0.5716	-0.0147	0.0017	2.00E-18
Adult BMI	rs349088	A	C	0.4976	-0.0128	0.0017	1.80E-13
Adult BMI	rs7358465	T	C	0.6781	0.0103	0.0019	3.00E-08
Adult BMI	rs2605603	A	G	0.4887	-0.0103	0.0016	2.50E-10
Adult BMI	rs10750215	T	G	0.3883	0.0108	0.0017	1.30E-10
Adult BMI	rs4936175	C	T	0.4445	0.0122	0.0017	1.40E-12
Adult BMI	rs12416812	A	G	0.5088	0.0111	0.0016	6.10E-12
Adult BMI	rs10832778	G	C	0.6222	0.0125	0.0017	1.30E-13
Adult BMI	rs2065418	G	T	0.3623	-0.0166	0.0018	3.60E-20
Adult BMI	rs10768994	C	T	0.4337	-0.0114	0.0017	6.40E-12
Adult BMI	rs6591407	A	C	0.1861	-0.0118	0.0021	1.90E-08
Adult BMI	rs4937870	G	A	0.3172	-0.0109	0.0019	8.80E-09
Adult BMI	rs7925214	T	C	0.5133	0.0147	0.0018	4.40E-17
Adult BMI	rs491711	C	A	0.316	-0.0115	0.0019	1.10E-09
Adult BMI	rs10742752	C	T	0.6159	0.0124	0.0017	1.10E-13
Adult BMI	rs7117238	A	G	0.168	-0.0131	0.0022	2.50E-09
Adult BMI	rs4310573	T	C	0.7813	0.0116	0.0021	3.50E-08
Adult BMI	rs1048932	A	C	0.4162	-0.016	0.0017	3.80E-22
Adult BMI	rs4929923	C	T	0.6376	0.0181	0.0017	7.20E-27
Adult BMI	rs4237643	G	T	0.6938	-0.0223	0.0019	4.30E-33
Adult BMI	rs685870	C	T	0.7035	0.012	0.0019	2.40E-10
Adult BMI	rs11030618	T	C	0.5679	0.011	0.0017	2.40E-10
Adult BMI	rs7124681	A	C	0.4133	0.0263	0.0016	3.20E-58
Adult BMI	rs1465900	C	A	0.2188	-0.0125	0.002	4.80E-10
Adult BMI	rs1784460	A	T	0.4035	0.0132	0.0018	9.00E-14
Adult BMI	rs12364470	G	T	0.1626	0.0178	0.0022	1.10E-15
Adult BMI	rs2429150	C	A	0.4164	0.0111	0.0018	2.70E-10
Adult BMI	rs7970953	A	G	0.29	0.0135	0.0018	9.80E-14
Adult BMI	rs10878946	T	C	0.714	-0.0141	0.0019	3.60E-13
Adult BMI	rs11066188	A	G	0.4181	-0.012	0.0017	8.10E-13
Adult BMI	rs11615578	T	C	0.2474	0.013	0.002	8.10E-11
Adult BMI	rs11170468	C	A	0.2326	-0.0123	0.0019	1.90E-10
Adult BMI	rs7138803	A	G	0.3772	0.03	0.0017	2.30E-71
Adult BMI	rs705704	A	G	0.3304	-0.0131	0.0018	1.90E-13
Adult BMI	rs11105839	A	T	0.3799	-0.0109	0.0017	1.10E-10
Adult BMI	rs7488867	T	C	0.2639	-0.0204	0.002	8.40E-24
Adult BMI	rs10492229	T	C	0.2268	0.0142	0.0019	7.70E-14
Adult BMI	rs4148866	T	C	0.4068	0.0098	0.0018	4.00E-08
Adult BMI	rs2306537	G	A	0.3092	0.0133	0.0019	8.70E-13
Adult BMI	rs12422552	C	G	0.2663	-0.0134	0.002	1.60E-11
Adult BMI	rs2608703	A	C	0.4546	0.0142	0.0017	1.90E-16
Adult BMI	rs12299814	A	C	0.2525	-0.0157	0.002	5.20E-15
Adult BMI	rs2943465	C	T	0.9444	0.0248	0.0039	2.00E-10
Adult BMI	rs11173522	A	C	0.2078	0.0128	0.0021	1.10E-09
Adult BMI	rs11115176	C	T	0.2399	-0.0121	0.0019	2.00E-10
Adult BMI	rs4842491	T	C	0.7138	0.0098	0.0018	4.00E-08
Adult BMI	rs11609659	C	T	0.2371	-0.0154	0.002	2.20E-14
Adult BMI	rs12369179	T	C	0.08782	-0.0359	0.0031	2.50E-31
Adult BMI	rs11611246	T	G	0.21	0.024	0.002	5.00E-32
Adult BMI	rs1843328	A	C	0.5085	-0.0099	0.0017	7.90E-09
Adult BMI	rs7318817	T	C	0.6071	-0.0155	0.0018	2.70E-18
Adult BMI	rs1927790	C	T	0.4109	0.0148	0.0016	1.80E-19
Adult BMI	rs9522285	A	G	0.4143	0.0127	0.0017	2.50E-13
Adult BMI	rs6561943	T	C	0.2595	0.0119	0.0019	4.20E-10
Adult BMI	rs9300422	G	A	0.6903	-0.0103	0.0018	4.00E-09
Adult BMI	rs7334078	C	T	0.2882	-0.0121	0.0019	2.20E-10
Adult BMI	rs1218822	A	G	0.6663	0.0168	0.0017	1.90E-22
Adult BMI	rs7983065	T	C	0.4503	-0.0148	0.0017	8.90E-18
Adult BMI	rs12429545	A	G	0.1248	0.0316	0.0025	9.60E-38
Adult BMI	rs8181823	C	A	0.7614	0.0127	0.002	4.10E-10
Adult BMI	rs9547153	G	A	0.3839	0.0098	0.0017	8.70E-09
Adult BMI	rs1112613	A	G	0.1762	-0.0133	0.0023	3.40E-09
Adult BMI	rs9538162	C	T	0.4138	-0.0156	0.0018	4.80E-19
Adult BMI	rs1144387	C	G	0.5714	0.0098	0.0017	1.60E-08
Adult BMI	rs7998796	G	A	0.3373	0.0105	0.0018	1.10E-08
Adult BMI	rs2479958	G	A	0.5075	-0.0154	0.0018	1.50E-17
Adult BMI	rs17446257	A	G	0.1292	0.0153	0.0026	2.90E-09
Adult BMI	rs9571687	A	C	0.329	-0.0129	0.0018	2.80E-12
Adult BMI	rs1330052	G	C	0.3504	0.0132	0.0018	1.50E-13
Adult BMI	rs3007105	T	C	0.4697	0.0142	0.0017	1.10E-17
Adult BMI	rs4981693	A	G	0.771	0.0206	0.002	6.90E-24
Adult BMI	rs226000	T	C	0.8245	0.0119	0.0022	3.60E-08
Adult BMI	rs3902951	G	T	0.2455	0.0134	0.002	7.00E-12
Adult BMI	rs1285997	G	C	0.7153	0.0142	0.0019	1.20E-13
Adult BMI	rs9989141	T	C	0.6387	0.0162	0.0017	3.60E-21
Adult BMI	rs709400	G	A	0.3818	-0.015	0.0017	4.60E-19
Adult BMI	rs7148846	G	T	0.1896	0.0124	0.0022	2.20E-08
Adult BMI	rs4430672	C	T	0.8004	-0.0127	0.0022	3.90E-09
Adult BMI	rs217671	G	A	0.2719	0.0144	0.0019	1.30E-13
Adult BMI	rs768840	A	G	0.4183	0.0114	0.0018	2.00E-10
Adult BMI	rs7144011	T	G	0.2136	0.0282	0.002	5.20E-47
Adult BMI	rs12888545	G	A	0.2519	0.0136	0.002	9.10E-12
Adult BMI	rs10132280	A	C	0.3017	-0.0223	0.0018	5.60E-35
Adult BMI	rs872281	T	C	0.1728	-0.0151	0.0023	4.70E-11
Adult BMI	rs12888955	A	G	0.6513	-0.0178	0.0018	1.40E-22
Adult BMI	rs1836303	G	A	0.3873	0.0116	0.0018	5.30E-11
Adult BMI	rs3736485	G	A	0.5443	-0.0134	0.0016	2.50E-16
Adult BMI	rs339991	G	A	0.5631	0.0124	0.0018	1.20E-12
Adult BMI	rs12593036	G	A	0.2993	-0.0154	0.0019	3.80E-16
Adult BMI	rs4906908	G	T	0.5253	0.0103	0.0017	2.50E-09
Adult BMI	rs8036040	A	C	0.4932	0.0109	0.0017	2.70E-10
Adult BMI	rs10518694	A	C	0.1424	0.0146	0.0025	3.30E-09
Adult BMI	rs17238110	G	A	0.1634	-0.0353	0.005	2.00E-12
Adult BMI	rs16953563	A	G	0.2516	-0.0134	0.002	1.50E-11
Adult BMI	rs11855853	T	C	0.2649	-0.0145	0.002	2.40E-13
Adult BMI	rs7172627	G	A	0.4719	0.0117	0.0017	1.10E-11
Adult BMI	rs17311369	T	C	0.3278	-0.0104	0.0019	3.10E-08
Adult BMI	rs13329567	T	C	0.2308	-0.0293	0.002	1.00E-50
Adult BMI	rs7181498	C	T	0.6309	-0.0163	0.0018	1.00E-19
Adult BMI	rs12905439	G	C	0.3393	-0.0118	0.0018	1.40E-10
Adult BMI	rs9806742	A	G	0.8826	0.0208	0.0026	1.40E-15
Adult BMI	rs12914489	A	G	0.1103	0.0165	0.0026	3.80E-10
Adult BMI	rs8027205	G	C	0.3967	-0.0108	0.0018	1.40E-09
Adult BMI	rs12448257	A	G	0.218	0.0184	0.002	8.10E-20
Adult BMI	rs879620	T	C	0.6179	0.0231	0.0018	5.30E-38
Adult BMI	rs9926784	C	T	0.1822	-0.0258	0.0021	9.90E-35
Adult BMI	rs9927848	A	C	0.7326	-0.0122	0.002	6.40E-10
Adult BMI	rs1477199	G	A	0.1451	0.0228	0.0024	9.40E-22
Adult BMI	rs825688	T	C	0.456	-0.0095	0.0017	4.70E-08
Adult BMI	rs2361988	C	T	0.2539	-0.0155	0.002	5.20E-15
Adult BMI	rs1896767	A	G	0.5376	-0.0109	0.0017	2.40E-10
Adult BMI	rs4786903	G	A	0.7368	0.0125	0.002	3.50E-10
Adult BMI	rs7196720	C	T	0.5068	-0.0129	0.0017	7.30E-14
Adult BMI	rs3814883	T	C	0.4764	0.0232	0.0017	1.10E-40
Adult BMI	rs8047395	A	G	0.5061	0.0642	0.0017	1.00E-200
Adult BMI	rs12922346	C	G	0.2657	0.0136	0.002	1.00E-11
Adult BMI	rs4783830	A	G	0.3074	-0.0105	0.0019	2.40E-08
Adult BMI	rs889398	T	C	0.4247	-0.0196	0.0016	1.30E-32
Adult BMI	rs12933482	G	A	0.1048	0.0186	0.0028	4.90E-11
Adult BMI	rs7206608	G	C	0.3146	0.0132	0.0019	1.30E-12
Adult BMI	rs7498665	G	A	0.4038	0.0271	0.0017	5.60E-60
Adult BMI	rs6500208	A	G	0.2006	0.014	0.002	4.10E-12
Adult BMI	rs756717	A	G	0.3973	-0.0148	0.0017	5.40E-18
Adult BMI	rs4516268	A	C	0.1925	-0.0217	0.0021	5.20E-25
Adult BMI	rs4986044	T	C	0.4687	-0.0164	0.0016	3.30E-23
Adult BMI	rs208015	C	T	0.9216	-0.0356	0.0034	1.40E-25
Adult BMI	rs4968656	G	A	0.3216	0.0116	0.0019	8.20E-10
Adult BMI	rs12939549	G	A	0.4335	-0.018	0.0016	2.70E-28
Adult BMI	rs12936083	G	A	0.3267	0.0139	0.0019	4.10E-13
Adult BMI	rs12150665	C	T	0.4058	-0.0162	0.0017	1.60E-22
Adult BMI	rs2411182	A	G	0.6943	0.0123	0.0019	7.70E-11
Adult BMI	rs962273	C	T	0.7057	0.0137	0.0019	2.60E-13
Adult BMI	rs3935648	G	C	0.2328	-0.0125	0.0022	6.80E-09
Adult BMI	rs1075901	C	T	0.5639	0.0121	0.0016	1.20E-13
Adult BMI	rs7222349	A	G	0.3441	0.0115	0.0018	3.30E-10
Adult BMI	rs391300	C	T	0.6275	-0.0119	0.0017	3.10E-12
Adult BMI	rs11656076	A	G	0.2254	-0.0142	0.0021	5.60E-12
Adult BMI	rs8071182	A	G	0.1735	0.0133	0.0022	2.10E-09
Adult BMI	rs12602912	T	C	0.2048	0.0176	0.0021	9.90E-18
Adult BMI	rs8097672	T	A	0.1528	0.02	0.0025	8.40E-16
Adult BMI	rs1430387	C	T	0.4295	-0.0114	0.0017	5.80E-11
Adult BMI	rs9783858	T	C	0.5191	0.0091	0.0017	3.30E-08
Adult BMI	rs8097783	A	G	0.07554	-0.0389	0.0031	7.20E-36
Adult BMI	rs17710386	C	T	0.3319	0.0126	0.0018	1.00E-12
Adult BMI	rs11150911	C	A	0.7191	-0.0133	0.0018	4.70E-13
Adult BMI	rs4800191	C	G	0.6369	0.0103	0.0017	2.50E-09
Adult BMI	rs1365466	T	C	0.7406	-0.0137	0.0019	3.30E-13
Adult BMI	rs559231	T	G	0.3956	0.0135	0.0018	2.40E-14
Adult BMI	rs663129	A	G	0.2301	0.0545	0.0019	1.60E-178
Adult BMI	rs1241986	A	G	0.8479	-0.0139	0.0024	1.10E-08
Adult BMI	rs7239575	C	T	0.4832	-0.0202	0.0017	7.40E-32
Adult BMI	rs1158805	A	C	0.3766	-0.0137	0.0018	1.20E-14
Adult BMI	rs8090983	G	A	0.3314	0.0118	0.0018	2.00E-10
Adult BMI	rs9951619	G	T	0.7643	0.0156	0.002	1.40E-15
Adult BMI	rs287104	A	G	0.6604	0.0115	0.0017	4.40E-11
Adult BMI	rs895330	G	C	0.1924	-0.0201	0.0023	5.50E-19
Adult BMI	rs273504	G	A	0.4266	0.0153	0.0018	4.40E-18
Adult BMI	rs17724992	G	A	0.2596	-0.0183	0.0019	1.00E-22
Adult BMI	rs11880870	G	A	0.4801	-0.0189	0.0017	1.00E-28
Adult BMI	rs1982725	T	C	0.4778	0.0097	0.0017	3.30E-08
Adult BMI	rs11084553	G	A	0.1518	-0.021	0.0024	1.80E-18
Adult BMI	rs11672660	T	C	0.2049	-0.034	0.0021	1.70E-60
Adult BMI	rs9304665	A	T	0.7633	0.0229	0.002	2.90E-29
Adult BMI	rs10408324	T	C	0.2744	-0.0124	0.0019	9.50E-11
Adult BMI	rs12981256	A	G	0.5325	0.0142	0.0018	1.10E-15
Adult BMI	rs998732	G	A	0.1578	-0.0171	0.0022	2.00E-14
Adult BMI	rs17513613	C	T	0.3236	0.0186	0.0018	3.60E-26
Adult BMI	rs769449	A	G	0.1161	-0.0254	0.0027	2.30E-20
Adult BMI	rs6050446	G	A	0.97001	0.0343	0.0047	4.40E-13
Adult BMI	rs11908637	A	G	0.236	-0.012	0.0021	4.90E-09
Adult BMI	rs6011457	A	T	0.4975	-0.0116	0.0017	2.70E-11
Adult BMI	rs4813619	T	G	0.5101	-0.0108	0.0018	2.30E-09
Adult BMI	rs1321432	C	A	0.6321	0.0201	0.0018	3.50E-29
Adult BMI	rs4012234	G	T	0.5924	0.0141	0.0018	9.90E-16
Adult BMI	rs2143253	A	G	0.1189	-0.0188	0.0026	1.10E-12
Adult BMI	rs2425840	C	A	0.4059	0.0119	0.0018	1.60E-11
Adult BMI	rs8123881	G	A	0.1299	0.0196	0.0024	4.40E-16
Adult BMI	rs852056	C	T	0.7584	-0.0128	0.002	1.80E-10
Adult BMI	rs1884389	T	C	0.4289	-0.0103	0.0017	4.00E-09
Adult BMI	rs2423668	C	T	0.5505	-0.0105	0.0019	2.80E-08
Adult BMI	rs1409818	T	C	0.1156	0.0201	0.0029	2.50E-12
Adult BMI	rs17806379	T	C	0.1789	-0.0258	0.0022	1.50E-30
Adult BMI	rs6512302	C	G	0.7511	0.0142	0.002	2.10E-12
Adult BMI	rs427943	C	A	0.5669	0.017	0.0017	7.30E-23
Adult BMI	rs2832283	A	G	0.2208	0.0115	0.002	5.80E-09
Adult BMI	rs13047416	G	C	0.3769	-0.0154	0.0018	2.20E-17
Adult BMI	rs2836964	C	T	0.3576	-0.011	0.0018	1.30E-09
Adult BMI	rs4818225	G	A	0.6606	0.0117	0.0018	2.30E-10
Adult BMI	rs175165	G	T	0.3941	-0.0103	0.0018	5.20E-09
Adult BMI	rs9615905	T	C	0.45	0.011	0.0017	2.70E-10
Adult BMI	rs11538	G	A	0.1805	0.0135	0.0023	3.30E-09
Adult BMI	rs6712	C	G	0.1368	0.0138	0.0025	4.40E-08
Adult BMI	rs138289	T	A	0.4829	-0.0103	0.0017	3.30E-09
Adult BMI	rs2285178	C	T	0.3109	0.0112	0.0019	9.40E-09
Adult BMI	rs4820408	G	T	0.592	-0.0151	0.0017	2.10E-19
Adult BMI (Locke)	rs977747	G	T	0.5333	-0.0168	0.003	2.18E-08
Adult BMI (Locke)	rs17381664	C	T	0.425	0.0201	0.0031	4.57E-11
Adult BMI (Locke)	rs7550711	T	C	0.0339	0.0659	0.0087	5.06E-14
Adult BMI (Locke)	rs2820292	C	A	0.5083	0.0181	0.0029	5.45E-10
Adult BMI (Locke)	rs7531118	C	T	0.6083	0.0331	0.003	1.88E-28
Adult BMI (Locke)	rs543874	G	A	0.2667	0.0497	0.0037	2.29E-40
Adult BMI (Locke)	rs657452	G	A	0.5833	-0.0227	0.0031	2.12E-13
Adult BMI (Locke)	rs11165643	T	C	0.575	0.0221	0.003	1.43E-13
Adult BMI (Locke)	rs1460676	C	T	0.2167	0.0209	0.0038	4.98E-08
Adult BMI (Locke)	rs1528435	T	C	0.5833	0.0175	0.003	4.77E-09
Adult BMI (Locke)	rs1016287	C	T	0.675	-0.0228	0.0033	4.36E-12
Adult BMI (Locke)	rs2890652	C	T	0.125	0.0279	0.0049	1.24E-08
Adult BMI (Locke)	rs13021737	G	A	0.875	0.0604	0.0039	5.44E-54
Adult BMI (Locke)	rs6713510	A	G	0.4833	0.0164	0.0029	1.97E-08
Adult BMI (Locke)	rs10182181	G	A	0.5	0.0309	0.0029	8.07E-26
Adult BMI (Locke)	rs12986742	C	T	0.5	0.0207	0.0036	8.92E-09
Adult BMI (Locke)	rs17203016	G	A	0.2	0.0211	0.0038	3.41E-08
Adult BMI (Locke)	rs7599312	A	G	0.2917	-0.0214	0.0033	4.73E-11
Adult BMI (Locke)	rs3849570	A	C	0.3667	0.0183	0.0033	1.93E-08
Adult BMI (Locke)	rs6804842	G	A	0.575	0.0183	0.003	8.02E-10
Adult BMI (Locke)	rs2365389	T	C	0.3417	-0.0195	0.003	1.35E-10
Adult BMI (Locke)	rs13078960	G	T	0.1833	0.029	0.0038	1.42E-14
Adult BMI (Locke)	rs16851483	T	G	0.0917	0.0478	0.0075	1.85E-10
Adult BMI (Locke)	rs1516725	C	T	0.9083	0.0448	0.0044	1.39E-24
Adult BMI (Locke)	rs17001654	G	C	0.1583	0.0304	0.0052	5.03E-09
Adult BMI (Locke)	rs13130484	T	C	0.4333	0.0398	0.003	8.01E-41
Adult BMI (Locke)	rs13107325	T	C	0.1167	0.0472	0.0066	1.06E-12
Adult BMI (Locke)	rs11727676	C	T	0.075	-0.0365	0.0063	6.25E-09
Adult BMI (Locke)	rs2112347	G	T	0.375	-0.0254	0.003	1.96E-17
Adult BMI (Locke)	rs7715256	T	G	0.55	-0.0168	0.0029	8.85E-09
Adult BMI (Locke)	rs6457796	C	T	0.2583	0.0209	0.0033	2.54E-10
Adult BMI (Locke)	rs943005	T	C	0.1	0.0444	0.0038	4.52E-31
Adult BMI (Locke)	rs2033529	G	A	0.2583	0.0183	0.0032	1.45E-08
Adult BMI (Locke)	rs13201877	G	A	0.0833	0.0236	0.0043	4.28E-08
Adult BMI (Locke)	rs13191362	G	A	0.2	-0.0285	0.0047	1.09E-09
Adult BMI (Locke)	rs9374842	T	C	0.7417	0.0196	0.0034	7.20E-09
Adult BMI (Locke)	rs3800229	T	G	0.6917	0.0175	0.0032	4.95E-08
Adult BMI (Locke)	rs1167827	G	A	0.5417	0.02	0.0031	1.98E-10
Adult BMI (Locke)	rs2060604	C	T	0.4417	-0.0203	0.003	9.46E-12
Adult BMI (Locke)	rs2183825	C	T	0.2917	0.0241	0.0032	2.22E-14
Adult BMI (Locke)	rs4740619	C	T	0.4667	-0.017	0.0029	6.36E-09
Adult BMI (Locke)	rs1928295	C	T	0.425	-0.0182	0.0029	4.32E-10
Adult BMI (Locke)	rs6477694	T	C	0.6417	-0.0169	0.003	1.70E-08
Adult BMI (Locke)	rs10733682	G	A	0.575	-0.0188	0.003	2.45E-10
Adult BMI (Locke)	rs7903146	T	C	0.25	-0.0235	0.0033	1.10E-12
Adult BMI (Locke)	rs7899106	G	A	0.05	0.0379	0.0067	1.27E-08
Adult BMI (Locke)	rs17094222	C	T	0.2083	0.0249	0.0037	2.19E-11
Adult BMI (Locke)	rs2176598	C	T	0.8	-0.0185	0.0033	3.47E-08
Adult BMI (Locke)	rs3817334	T	C	0.45	0.0256	0.003	1.17E-17
Adult BMI (Locke)	rs12286929	G	A	0.4333	0.0211	0.0029	5.44E-13
Adult BMI (Locke)	rs10840100	G	A	0.725	0.0206	0.003	6.67E-12
Adult BMI (Locke)	rs11030104	G	A	0.2	-0.0416	0.0037	6.66E-30
Adult BMI (Locke)	rs7138803	A	G	0.4417	0.032	0.003	5.11E-26
Adult BMI (Locke)	rs11057405	A	G	0.0917	-0.0304	0.0053	1.22E-08
Adult BMI (Locke)	rs1441264	A	G	0.55	0.0172	0.0031	2.96E-08
Adult BMI (Locke)	rs9579083	C	G	0.2333	0.0295	0.0046	1.43E-10
Adult BMI (Locke)	rs12429545	A	G	0.1	0.0324	0.0044	3.15E-13
Adult BMI (Locke)	rs9540493	G	A	0.55	-0.0182	0.0031	3.95E-09
Adult BMI (Locke)	rs7144011	T	G	0.275	0.0274	0.0035	6.05E-15
Adult BMI (Locke)	rs10132280	A	C	0.3333	-0.0221	0.0033	1.40E-11
Adult BMI (Locke)	rs13329567	T	C	0.2167	-0.0307	0.0035	1.53E-18
Adult BMI (Locke)	rs3736485	G	A	0.575	-0.016	0.0029	4.52E-08
Adult BMI (Locke)	rs12448257	A	G	0.225	0.0246	0.0037	3.90E-11
Adult BMI (Locke)	rs879620	T	C	0.5917	0.0244	0.0039	3.94E-10
Adult BMI (Locke)	rs9926784	C	T	0.2083	-0.0249	0.0038	8.55E-11
Adult BMI (Locke)	rs4889606	G	A	0.3583	-0.0187	0.003	6.58E-10
Adult BMI (Locke)	rs1421085	C	T	0.45	0.0803	0.003	2.17E-158
Adult BMI (Locke)	rs3888190	A	C	0.3583	0.0311	0.003	3.45E-25
Adult BMI (Locke)	rs12940622	A	G	0.4583	-0.0183	0.0029	3.64E-10
Adult BMI (Locke)	rs1000940	G	A	0.225	0.0184	0.0033	1.81E-08
Adult BMI (Locke)	rs6567160	C	T	0.2833	0.0562	0.0035	6.68E-59
Adult BMI (Locke)	rs17066856	C	T	0.1333	-0.0371	0.005	2.00E-13
Adult BMI (Locke)	rs891389	T	C	0.325	0.0209	0.0037	1.62E-08
Adult BMI (Locke)	rs14810	G	C	0.675	0.0183	0.0033	1.92E-08
Adult BMI (Locke)	rs11672660	T	C	0.175	-0.0339	0.0038	7.91E-19
Adult BMI (Locke)	rs9304665	A	T	0.7	0.0243	0.0043	1.59E-08
Adult BMI (Locke)	rs17724992	G	A	0.3083	-0.0196	0.0034	7.79E-09
Adult BMI (Locke)	rs6091540	T	C	0.275	-0.0185	0.0033	2.14E-08
Adult BMI (Locke)	rs2836754	C	T	0.65	0.0169	0.003	1.60E-08
LDL-cholesterol	rs7534572	G	C	0.69	0.0407	0.0058	1.29E-11
LDL-cholesterol	rs2642438	G	A	0.7454	0.0352	0.0042	7.32E-16
LDL-cholesterol	rs2587534	A	G	0.5277	0.0391	0.0037	8.06E-25
LDL-cholesterol	rs12066643	T	C	0.1187	-0.0389	0.0064	1.06E-08
LDL-cholesterol	rs4970712	C	A	0.8061	0.0339	0.0044	2.46E-13
LDL-cholesterol	rs10903129	G	A	0.5369	0.0328	0.0037	3.03E-17
LDL-cholesterol	rs11591147	T	G	0.01715	-0.497	0.018	8.57E-143
LDL-cholesterol	rs6693893	C	T	0.03562	-0.0767	0.0132	2.88E-08
LDL-cholesterol	rs12748152	T	C	0.07124	0.0499	0.0066	3.21E-12
LDL-cholesterol	rs2495495	C	T	0.8654	-0.0342	0.0059	3.52E-08
LDL-cholesterol	rs7551981	T	G	0.595	0.0472	0.0038	1.36E-33
LDL-cholesterol	rs4970834	T	C	0.1873	-0.1503	0.0047	1.00E-200
LDL-cholesterol	rs267733	G	A	0.1372	-0.0331	0.0053	5.29E-09
LDL-cholesterol	rs72902576	G	T	0.03694	-0.0933	0.0133	9.58E-12
LDL-cholesterol	rs2030746	T	C	0.3984	0.0214	0.0038	8.60E-09
LDL-cholesterol	rs16831243	T	C	0.1807	0.0378	0.0055	9.06E-12
LDL-cholesterol	rs1250229	C	T	0.7889	0.0243	0.0042	3.13E-08
LDL-cholesterol	rs1367117	A	G	0.2876	0.1186	0.004	9.48E-183
LDL-cholesterol	rs6544713	C	T	0.7058	-0.0806	0.0041	4.84E-83
LDL-cholesterol	rs6709904	G	A	0.1135	-0.055	0.0085	4.58E-10
LDL-cholesterol	rs2710642	A	G	0.6187	0.0239	0.0038	6.09E-09
LDL-cholesterol	rs10490626	A	G	0.07916	-0.0508	0.0069	1.70E-12
LDL-cholesterol	rs10195252	C	T	0.4182	-0.0238	0.0039	3.81E-08
LDL-cholesterol	rs11563251	T	C	0.1253	0.0345	0.0062	4.50E-08
LDL-cholesterol	rs17404153	T	G	0.1438	-0.0336	0.0054	1.83E-09
LDL-cholesterol	rs7640978	T	C	0.1055	-0.0392	0.0069	9.84E-09
LDL-cholesterol	rs9875338	A	G	0.3879	-0.027	0.0037	2.21E-11
LDL-cholesterol	rs6818397	G	T	0.5871	-0.0224	0.004	1.68E-08
LDL-cholesterol	rs12916	C	T	0.4314	0.0733	0.0038	7.79E-78
LDL-cholesterol	rs4530754	A	G	0.5818	0.0275	0.0036	3.58E-12
LDL-cholesterol	rs6882076	C	T	0.6662	0.0456	0.0038	3.31E-31
LDL-cholesterol	rs10947332	A	G	0.1319	0.0504	0.0056	6.97E-18
LDL-cholesterol	rs6909746	T	C	0.3918	-0.0263	0.0037	7.86E-11
LDL-cholesterol	rs3757354	T	C	0.2098	-0.0382	0.0044	2.09E-17
LDL-cholesterol	rs1408272	G	T	0.05277	-0.052	0.0083	3.68E-09
LDL-cholesterol	rs112201728	T	C	0.05805	0.0675	0.0104	8.51E-10
LDL-cholesterol	rs1564348	C	T	0.1451	0.0481	0.005	2.76E-21
LDL-cholesterol	rs13206249	A	G	0.2164	-0.0378	0.0062	4.53E-08
LDL-cholesterol	rs16891156	C	A	0.01847	0.0965	0.0171	8.23E-09
LDL-cholesterol	rs2315065	A	C	0.08707	0.1102	0.0158	5.23E-12
LDL-cholesterol	rs2390536	A	G	0.3681	0.0223	0.0038	2.04E-08
LDL-cholesterol	rs4722551	C	T	0.1702	0.0391	0.0049	3.95E-14
LDL-cholesterol	rs2073547	G	A	0.1939	0.0485	0.0049	1.92E-21
LDL-cholesterol	rs2737252	A	G	0.2559	-0.0314	0.0041	7.04E-14
LDL-cholesterol	rs7832643	T	G	0.405	0.0339	0.0038	2.67E-17
LDL-cholesterol	rs13277801	T	C	0.653	-0.0338	0.0038	3.99E-17
LDL-cholesterol	rs9987289	G	A	0.9248	0.0714	0.0066	8.53E-24
LDL-cholesterol	rs2954029	T	A	0.4683	-0.0564	0.0036	2.10E-50
LDL-cholesterol	rs3780181	G	A	0.05277	-0.0445	0.0074	1.76E-09
LDL-cholesterol	rs1883025	T	C	0.2427	-0.0296	0.0044	6.14E-11
LDL-cholesterol	rs579459	C	T	0.215	0.0665	0.0045	2.42E-44
LDL-cholesterol	rs2419604	G	A	0.6821	-0.0302	0.004	7.49E-14
LDL-cholesterol	rs174583	T	C	0.3747	-0.0522	0.0038	7.00E-41
LDL-cholesterol	rs10893499	A	G	0.1438	0.0521	0.0053	3.86E-21
LDL-cholesterol	rs10832962	T	C	0.719	0.032	0.004	6.62E-14
LDL-cholesterol	rs964184	C	G	NA	-0.0855	0.0078	2.01E-26
LDL-cholesterol	rs3184504	C	T	0.5343	0.0268	0.0038	4.20E-12
LDL-cholesterol	rs1169288	C	A	0.3338	0.0375	0.004	6.45E-21
LDL-cholesterol	rs4942486	C	T	0.5383	-0.0243	0.0037	2.26E-11
LDL-cholesterol	rs8017377	A	G	0.4591	0.0303	0.0038	2.52E-15
LDL-cholesterol	rs247616	T	C	0.2929	-0.0547	0.0041	2.57E-37
LDL-cholesterol	rs2000999	A	G	0.1847	0.065	0.0046	4.22E-41
LDL-cholesterol	rs1801689	C	A	0.03694	0.1028	0.0139	9.81E-12
LDL-cholesterol	rs314253	C	T	0.3351	-0.0242	0.0038	3.44E-10
LDL-cholesterol	rs2886232	C	T	0.8799	-0.0451	0.0064	3.88E-11
LDL-cholesterol	rs6504872	T	C	0.4723	0.0274	0.0037	3.48E-13
LDL-cholesterol	rs2228603	T	C	0.07124	-0.104	0.0072	4.43E-44
LDL-cholesterol	rs6511720	T	G	0.09763	-0.2209	0.0061	1.00E-200
LDL-cholesterol	rs2965157	C	T	0.02111	-0.1886	0.0112	7.29E-62
LDL-cholesterol	rs7254892	A	G	0.03166	-0.4853	0.0119	1.00E-200
LDL-cholesterol	rs676388	C	T	0.4631	0.0265	0.0039	1.31E-11
LDL-cholesterol	rs2738459	C	A	0.4446	-0.0532	0.0058	2.26E-19
LDL-cholesterol	rs75687619	T	G	0.02375	0.1735	0.0161	8.05E-24
LDL-cholesterol	rs12721109	A	G	0.01715	-0.4462	0.0183	2.99E-122
LDL-cholesterol	rs2328223	C	A	0.2493	0.0299	0.005	5.63E-09
LDL-cholesterol	rs6065311	C	T	0.4604	0.0417	0.0036	1.66E-30
LDL-cholesterol	rs1800961	T	C	0.0343	-0.0685	0.0106	6.03E-10
LDL-cholesterol	rs364585	G	A	0.6332	0.0249	0.0038	4.28E-10
LDL-cholesterol	rs6016373	G	A	0.3734	-0.0349	0.0037	7.95E-19
LDL-cholesterol	rs4253776	G	A	0.124	0.0311	0.0059	3.35E-08
LDL-cholesterol	rs5763662	T	C	0.02507	0.0767	0.0121	1.19E-08
HDL-cholesterol	rs12145743	G	T	0.3311	0.0203	0.0036	1.80E-08
HDL-cholesterol	rs4650994	A	G	0.4828	-0.021	0.0034	6.70E-09
HDL-cholesterol	rs12133576	G	A	0.6451	-0.0243	0.0035	6.15E-11
HDL-cholesterol	rs1689797	A	C	0.3021	-0.0358	0.0036	2.85E-21
HDL-cholesterol	rs4846914	A	G	0.5844	0.0479	0.0034	3.51E-41
HDL-cholesterol	rs4660293	G	A	0.2361	-0.0353	0.004	2.86E-18
HDL-cholesterol	rs12740374	T	G	0.2124	0.0343	0.0041	1.69E-15
HDL-cholesterol	rs2642438	G	A	0.7454	0.0303	0.0039	7.78E-14
HDL-cholesterol	rs12748152	T	C	0.07124	-0.0506	0.0062	9.74E-16
HDL-cholesterol	rs1047891	A	C	0.3021	-0.0269	0.0039	8.73E-10
HDL-cholesterol	rs1515110	T	G	0.6187	-0.0323	0.0035	8.04E-18
HDL-cholesterol	rs676210	A	G	0.2309	0.066	0.004	2.34E-54
HDL-cholesterol	rs7607980	C	T	0.1491	0.0447	0.0052	1.81E-15
HDL-cholesterol	rs13099479	A	G	0.08971	0.036	0.0062	1.82E-08
HDL-cholesterol	rs2290547	A	G	0.2111	-0.0297	0.0046	3.69E-09
HDL-cholesterol	rs2013208	T	C	0.5053	0.0254	0.0036	8.92E-12
HDL-cholesterol	rs6805251	C	T	0.6187	-0.02	0.0035	1.33E-08
HDL-cholesterol	rs13076253	C	A	0.1478	-0.0283	0.0048	4.96E-09
HDL-cholesterol	rs687339	T	C	0.7665	-0.0316	0.0042	7.11E-13
HDL-cholesterol	rs2606736	T	C	0.6055	-0.0246	0.0043	4.80E-08
HDL-cholesterol	rs10019888	G	A	0.1636	-0.027	0.0046	4.90E-08
HDL-cholesterol	rs3822072	A	G	0.4881	-0.0251	0.0034	4.06E-12
HDL-cholesterol	rs2602836	G	A	0.5726	-0.0192	0.0034	4.96E-08
HDL-cholesterol	rs13107325	T	C	0.07784	-0.0708	0.0078	1.06E-15
HDL-cholesterol	rs6450176	A	G	0.2784	-0.0254	0.0039	6.87E-10
HDL-cholesterol	rs998584	A	C	0.5145	-0.026	0.0038	2.27E-11
HDL-cholesterol	rs1936800	T	C	0.4723	-0.02	0.0034	3.05E-10
HDL-cholesterol	rs9457931	G	A	0.0686	-0.0552	0.0073	7.30E-13
HDL-cholesterol	rs3861397	G	A	0.3417	-0.024	0.0036	8.40E-11
HDL-cholesterol	rs1980493	C	T	0.1227	-0.0318	0.0048	3.76E-10
HDL-cholesterol	rs205262	G	A	0.2665	-0.0283	0.0039	3.88E-13
HDL-cholesterol	rs17145738	T	C	0.1174	0.0408	0.0053	4.95E-13
HDL-cholesterol	rs4917014	G	T	0.3404	0.0222	0.0036	1.03E-08
HDL-cholesterol	rs702485	G	A	0.4499	0.0243	0.0034	6.45E-12
HDL-cholesterol	rs11765979	C	A	0.4578	0.0412	0.0048	3.11E-17
HDL-cholesterol	rs4142995	T	G	0.3839	-0.0263	0.0037	9.36E-12
HDL-cholesterol	rs17173637	C	T	0.09763	-0.0363	0.0057	1.90E-08
HDL-cholesterol	rs1866956	T	C	0.6755	0.0217	0.0037	7.96E-10
HDL-cholesterol	rs4240624	A	G	0.9248	0.0818	0.0058	1.32E-45
HDL-cholesterol	rs2293889	G	T	0.5871	0.0312	0.0035	4.27E-17
HDL-cholesterol	rs10808546	T	C	0.4459	0.0409	0.0034	4.11E-30
HDL-cholesterol	rs13702	C	T	0.3127	0.1058	0.0038	1.28E-160
HDL-cholesterol	rs10087900	A	G	0.4393	-0.0231	0.0036	2.17E-09
HDL-cholesterol	rs11789603	T	C	0.08971	0.06	0.006	3.69E-21
HDL-cholesterol	rs1883025	T	C	0.2427	-0.0698	0.0041	1.50E-65
HDL-cholesterol	rs2066714	C	T	0.1201	0.0453	0.0071	7.26E-10
HDL-cholesterol	rs686030	A	C	0.8588	0.055	0.0049	4.29E-27
HDL-cholesterol	rs12412743	T	C	0.153	-0.0291	0.0045	1.31E-09
HDL-cholesterol	rs10761771	C	T	0.467	0.0198	0.0034	4.12E-09
HDL-cholesterol	rs970548	C	A	0.277	0.0258	0.0039	1.71E-10
HDL-cholesterol	rs2250802	A	G	0.6807	-0.034	0.0038	2.02E-17
HDL-cholesterol	rs964184	C	G	NA	0.1065	0.0071	6.09E-48
HDL-cholesterol	rs7112577	G	C	NA	0.0826	0.0129	2.34E-10
HDL-cholesterol	rs3847502	A	C	0.314	0.048	0.0036	3.31E-38
HDL-cholesterol	rs102275	C	T	0.372	-0.0391	0.0035	6.40E-28
HDL-cholesterol	rs499974	A	C	0.1755	-0.0263	0.0044	1.12E-08
HDL-cholesterol	rs12801636	A	G	0.2243	0.0235	0.0042	3.15E-08
HDL-cholesterol	rs2454722	G	A	0.1451	0.0351	0.0044	3.31E-14
HDL-cholesterol	rs4379922	C	T	0.3496	0.0247	0.0036	9.56E-12
HDL-cholesterol	rs3741414	T	C	0.1913	0.0296	0.004	6.10E-14
HDL-cholesterol	rs11045163	G	A	0.4063	0.0217	0.0035	3.20E-09
HDL-cholesterol	rs11065987	G	A	0.4222	-0.0222	0.0035	1.23E-09
HDL-cholesterol	rs2241210	G	A	0.5528	0.0332	0.0035	2.49E-20
HDL-cholesterol	rs838876	G	A	0.6741	-0.0493	0.0039	7.32E-33
HDL-cholesterol	rs7306660	A	G	0.3694	-0.0345	0.0036	3.34E-19
HDL-cholesterol	rs4983559	A	G	0.6227	-0.0197	0.0036	9.57E-09
HDL-cholesterol	rs10468017	T	C	0.2757	0.1179	0.0038	1.21E-188
HDL-cholesterol	rs424346	T	C	0.04881	0.0679	0.0113	4.84E-08
HDL-cholesterol	rs492571	C	T	0.04222	-0.0663	0.009	1.27E-12
HDL-cholesterol	rs633695	G	A	0.285	0.0885	0.0054	7.82E-58
HDL-cholesterol	rs2241770	C	T	0.1029	-0.0989	0.0057	6.78E-60
HDL-cholesterol	rs9989419	G	A	0.595	0.1473	0.0036	1.00E-200
HDL-cholesterol	rs16965220	A	C	0.2982	0.0219	0.0037	7.91E-09
HDL-cholesterol	rs16942887	A	G	0.1332	0.0831	0.0051	8.28E-54
HDL-cholesterol	rs2925979	C	T	0.7045	0.0351	0.0037	1.32E-19
HDL-cholesterol	rs4148005	G	T	0.2995	-0.0283	0.0036	5.74E-14
HDL-cholesterol	rs1877031	A	G	0.6755	0.0336	0.0036	1.20E-19
HDL-cholesterol	rs4969178	G	A	0.6266	0.0263	0.0035	1.53E-12
HDL-cholesterol	rs4939883	C	T	0.8193	0.0799	0.0045	1.80E-66
HDL-cholesterol	rs6567160	C	T	0.2309	-0.0257	0.0041	2.92E-09
HDL-cholesterol	rs2278236	A	G	0.5435	0.0331	0.0035	3.18E-18
HDL-cholesterol	rs737337	C	T	0.0686	-0.0565	0.0061	4.56E-17
HDL-cholesterol	rs2075650	G	A	0.1266	-0.0554	0.0051	9.72E-26
HDL-cholesterol	rs2288912	G	C	0.4987	0.0297	0.0036	7.15E-15
HDL-cholesterol	rs103294	T	C	0.186	0.0523	0.0044	3.99E-30
HDL-cholesterol	rs731839	A	G	0.6583	0.022	0.0037	3.44E-09
HDL-cholesterol	rs4465830	G	A	0.2018	-0.0597	0.0044	5.17E-40
HDL-cholesterol	rs6031587	T	C	0.0686	-0.0488	0.0074	1.92E-09
HDL-cholesterol	rs181360	G	T	0.1992	-0.0376	0.0042	9.24E-18
Triglyceride	rs12748152	T	C	0.07124	0.0372	0.0059	1.10E-09
Triglyceride	rs17513135	T	C	0.2322	0.022	0.0039	1.63E-08
Triglyceride	rs4587594	A	G	0.31	-0.0694	0.0035	3.50E-82
Triglyceride	rs1321257	A	G	0.5937	-0.0402	0.0034	5.99E-31
Triglyceride	rs1260326	C	T	0.5871	-0.1148	0.0034	1.00E-200
Triglyceride	rs13389219	T	C	0.409	-0.0271	0.0034	2.60E-15
Triglyceride	rs2972146	T	G	0.6227	0.0281	0.0034	2.97E-15
Triglyceride	rs676210	A	G	0.2309	-0.0733	0.0039	3.28E-71
Triglyceride	rs645040	T	G	0.7691	0.0293	0.004	1.83E-12
Triglyceride	rs10440120	A	C	0.1675	-0.0306	0.0044	5.34E-11
Triglyceride	rs6831256	G	A	0.409	0.0258	0.0035	1.60E-12
Triglyceride	rs442177	T	G	0.5528	0.0309	0.0033	1.32E-18
Triglyceride	rs6882076	C	T	0.6662	0.0286	0.0035	1.51E-15
Triglyceride	rs9686661	T	C	0.1768	0.0379	0.0044	2.54E-16
Triglyceride	rs634869	C	T	0.562	-0.0272	0.0033	1.78E-14
Triglyceride	rs2239520	A	G	0.3734	-0.0236	0.0037	4.14E-10
Triglyceride	rs998584	A	C	0.5145	0.0293	0.0037	3.42E-15
Triglyceride	rs719726	T	C	0.529	0.0199	0.0035	2.49E-08
Triglyceride	rs2665357	C	A	0.5092	0.0212	0.0033	8.33E-10
Triglyceride	rs2247056	C	T	0.7823	0.0378	0.0039	3.86E-21
Triglyceride	rs287621	C	T	0.7296	-0.0222	0.0037	7.67E-09
Triglyceride	rs4719841	G	A	0.3826	0.0232	0.0034	8.86E-11
Triglyceride	rs38855	G	A	0.4736	-0.0187	0.0033	2.11E-08
Triglyceride	rs11974409	G	A	0.1939	-0.0899	0.0042	1.36E-100
Triglyceride	rs6995541	G	A	0.3219	0.0265	0.0037	1.34E-12
Triglyceride	rs12678919	G	A	0.1214	-0.1702	0.0056	1.82E-199
Triglyceride	rs4738684	G	A	0.6478	-0.0205	0.0035	8.82E-09
Triglyceride	rs2954022	A	C	0.4697	-0.078	0.0033	2.23E-113
Triglyceride	rs12676857	C	T	0.1544	0.0332	0.0046	7.29E-12
Triglyceride	rs1832007	G	A	0.1319	-0.0327	0.0047	1.72E-12
Triglyceride	rs2250802	A	G	0.6807	0.023	0.0037	1.21E-10
Triglyceride	rs2068888	A	G	0.4908	-0.0241	0.0034	1.68E-11
Triglyceride	rs10761762	C	T	0.467	-0.027	0.0033	1.06E-17
Triglyceride	rs10501321	C	T	0.314	-0.0216	0.0035	1.41E-08
Triglyceride	rs948690	C	T	0.3047	-0.0306	0.0052	6.57E-09
Triglyceride	rs174535	C	T	0.3628	0.047	0.0034	1.73E-41
Triglyceride	rs7350481	C	T	0.90237	-0.2254	0.0066	1.00E-200
Triglyceride	rs12280753	T	C	0.06728	0.1931	0.0064	1.22E-179
Triglyceride	rs11613352	T	C	0.1913	-0.028	0.0039	9.40E-14
Triglyceride	rs11057408	T	G	0.3628	-0.0258	0.0035	2.05E-12
Triglyceride	rs2043085	C	T	0.6319	-0.0327	0.0034	7.81E-20
Triglyceride	rs588136	T	C	0.7942	-0.0495	0.0041	3.37E-30
Triglyceride	rs16948098	A	G	0.0409	0.08	0.0089	4.84E-17
Triglyceride	rs749671	A	G	0.3945	-0.0211	0.0034	6.11E-10
Triglyceride	rs247616	T	C	0.2929	-0.0393	0.0037	1.12E-25
Triglyceride	rs3198697	T	C	0.3826	-0.0198	0.0034	2.21E-08
Triglyceride	rs8077889	C	A	0.2441	0.0252	0.0042	9.88E-09
Triglyceride	rs7248104	A	G	0.4169	-0.0222	0.0034	5.04E-10
Triglyceride	rs3760627	C	T	0.4683	0.0189	0.0034	5.29E-09
Triglyceride	rs439401	C	T	0.6201	0.0659	0.0038	1.42E-66
Triglyceride	rs10401969	C	T	0.07124	-0.121	0.0065	9.70E-70
Triglyceride	rs731839	A	G	0.6583	-0.0224	0.0036	2.65E-09
Triglyceride	rs6029143	T	C	0.05805	-0.0388	0.0071	4.93E-08
Triglyceride	rs4810479	T	C	0.7124	-0.0474	0.0038	2.07E-34
Triglyceride	rs3761445	A	G	0.6148	0.0232	0.0034	8.06E-12
Total serum cholesterol	rs11802413	T	C	0.5369	0.0287	0.0035	1.58E-14
Total serum cholesterol	rs11591147	T	G	0.01715	-0.3341	0.0173	8.83E-86
Total serum cholesterol	rs646776	T	C	0.7876	0.1272	0.0042	4.78E-187
Total serum cholesterol	rs558971	G	A	0.5303	0.0398	0.0036	7.02E-28
Total serum cholesterol	rs2642438	G	A	0.7454	0.037	0.004	1.28E-18
Total serum cholesterol	rs7534572	G	C	0.69	0.0629	0.0055	3.60E-28
Total serum cholesterol	rs6603981	T	C	0.8061	0.0351	0.0043	7.85E-15
Total serum cholesterol	rs7551981	T	G	0.595	0.0358	0.0037	7.50E-22
Total serum cholesterol	rs4988235	A	G	0.5237	-0.0308	0.004	3.97E-14
Total serum cholesterol	rs11694172	G	A	0.2164	0.0277	0.0041	1.95E-09
Total serum cholesterol	rs2030746	T	C	0.3984	0.0199	0.0037	3.60E-08
Total serum cholesterol	rs17526895	G	A	0.07784	-0.042	0.0067	5.78E-09
Total serum cholesterol	rs2287623	A	G	0.595	-0.0273	0.0036	4.09E-12
Total serum cholesterol	rs9306897	C	T	0.6966	-0.0488	0.0037	7.51E-37
Total serum cholesterol	rs780093	C	T	0.5871	-0.0515	0.0036	2.59E-42
Total serum cholesterol	rs6544713	C	T	0.7058	-0.0773	0.004	1.69E-81
Total serum cholesterol	rs6709904	G	A	0.1135	-0.0545	0.0083	8.39E-10
Total serum cholesterol	rs11563251	T	C	0.1253	0.0368	0.0059	1.27E-09
Total serum cholesterol	rs515135	C	T	0.7823	0.1238	0.0046	6.38E-151
Total serum cholesterol	rs13315871	A	G	0.08047	-0.0355	0.0061	3.48E-08
Total serum cholesterol	rs7616006	G	A	0.4446	-0.0315	0.0036	8.41E-17
Total serum cholesterol	rs7640978	T	C	0.1055	-0.0376	0.0066	1.66E-08
Total serum cholesterol	rs6818397	G	T	0.5871	-0.0254	0.0039	9.51E-11
Total serum cholesterol	rs4530754	A	G	0.5818	0.0228	0.0035	1.68E-09
Total serum cholesterol	rs12916	C	T	0.4314	0.0684	0.0036	4.55E-74
Total serum cholesterol	rs6882076	C	T	0.6662	0.0508	0.0037	5.35E-41
Total serum cholesterol	rs2814982	T	C	0.1069	-0.0441	0.0057	3.68E-15
Total serum cholesterol	rs3757354	T	C	0.2098	-0.0348	0.0042	2.22E-15
Total serum cholesterol	rs9272775	C	T	0.2823	0.0317	0.0055	2.13E-08
Total serum cholesterol	rs11153594	T	C	0.3918	-0.029	0.0036	1.27E-14
Total serum cholesterol	rs2315065	A	C	0.08707	0.1102	0.0158	1.10E-11
Total serum cholesterol	rs1800562	A	G	0.04617	-0.0565	0.0077	1.91E-12
Total serum cholesterol	rs9391858	G	A	0.1939	0.0495	0.005	7.20E-22
Total serum cholesterol	rs9376090	C	T	0.2718	-0.0254	0.004	2.60E-09
Total serum cholesterol	rs112201728	T	C	0.05805	0.0581	0.0099	1.20E-08
Total serum cholesterol	rs11753995	A	G	0.1464	0.0489	0.0048	1.84E-23
Total serum cholesterol	rs1997243	G	A	0.1306	0.0332	0.005	2.72E-10
Total serum cholesterol	rs12670798	C	T	0.2243	0.0364	0.0041	9.48E-17
Total serum cholesterol	rs2073547	G	A	0.1939	0.0456	0.0047	3.83E-21
Total serum cholesterol	rs2737252	A	G	0.2559	-0.0331	0.0039	1.63E-16
Total serum cholesterol	rs9987289	G	A	0.9248	0.0842	0.0063	1.84E-36
Total serum cholesterol	rs2954029	T	A	0.4683	-0.0622	0.0035	2.42E-65
Total serum cholesterol	rs7832643	T	G	0.405	0.0289	0.0037	3.12E-13
Total serum cholesterol	rs10088180	G	A	0.6781	-0.0228	0.004	6.02E-10
Total serum cholesterol	rs4738684	G	A	0.6478	-0.0392	0.0037	1.12E-23
Total serum cholesterol	rs1883025	T	C	0.2427	-0.0671	0.0042	5.75E-53
Total serum cholesterol	rs581080	C	G	0.8206	0.0377	0.0047	1.02E-13
Total serum cholesterol	rs11789603	T	C	0.08971	0.0427	0.0062	1.44E-11
Total serum cholesterol	rs2066714	C	T	0.1201	0.0442	0.0076	1.14E-08
Total serum cholesterol	rs579459	C	T	0.215	0.062	0.0044	8.83E-42
Total serum cholesterol	rs3780181	G	A	0.05277	-0.0442	0.0071	6.67E-10
Total serum cholesterol	rs12412743	T	C	0.153	-0.0298	0.0047	6.98E-10
Total serum cholesterol	rs10904908	G	A	0.4538	0.025	0.0036	2.60E-11
Total serum cholesterol	rs2255141	G	A	0.6807	-0.0314	0.0039	6.51E-16
Total serum cholesterol	rs10900221	A	G	0.2731	0.0255	0.0041	7.96E-09
Total serum cholesterol	rs1535	G	A	0.3628	-0.0497	0.0037	8.62E-39
Total serum cholesterol	rs4752805	G	A	0.2467	0.0251	0.0041	1.62E-09
Total serum cholesterol	rs10832962	T	C	0.719	0.0315	0.0039	1.54E-14
Total serum cholesterol	rs964184	C	G	NA	-0.1214	0.0076	2.84E-55
Total serum cholesterol	rs11220462	A	G	0.1425	0.0474	0.0058	5.49E-15
Total serum cholesterol	rs3184504	C	T	0.5343	0.0318	0.0037	1.62E-17
Total serum cholesterol	rs10773003	A	G	0.08839	0.0369	0.0058	4.08E-09
Total serum cholesterol	rs4883201	G	A	0.1135	-0.035	0.0056	1.74E-09
Total serum cholesterol	rs2244608	G	A	0.3391	0.0313	0.0037	9.62E-18
Total serum cholesterol	rs6573778	C	T	0.529	-0.0263	0.0039	2.96E-11
Total serum cholesterol	rs10468017	T	C	0.2757	0.0617	0.004	7.23E-48
Total serum cholesterol	rs633695	G	A	0.285	0.0433	0.0058	1.05E-14
Total serum cholesterol	rs2000999	A	G	0.1847	0.0617	0.0044	6.80E-41
Total serum cholesterol	rs247616	T	C	0.2929	0.0499	0.004	4.47E-32
Total serum cholesterol	rs6504872	T	C	0.4723	0.025	0.0035	6.99E-12
Total serum cholesterol	rs2886232	C	T	0.8799	-0.0358	0.0062	3.87E-08
Total serum cholesterol	rs314253	C	T	0.3351	-0.0233	0.0037	2.81E-10
Total serum cholesterol	rs2156552	T	A	0.8219	0.057	0.0047	1.25E-31
Total serum cholesterol	rs2738459	C	A	0.4446	-0.0387	0.0057	2.11E-11
Total serum cholesterol	rs2228603	T	C	0.07124	-0.1217	0.0069	1.05E-62
Total serum cholesterol	rs281393	T	C	0.3734	-0.0322	0.0055	4.26E-08
Total serum cholesterol	rs8103315	A	C	0.1359	0.0422	0.0055	5.94E-15
Total serum cholesterol	rs75687619	T	G	0.02375	0.1592	0.0153	3.61E-22
Total serum cholesterol	rs6511720	T	G	0.09763	-0.1851	0.0059	1.00E-200
Total serum cholesterol	rs386003	T	G	0.1992	0.0344	0.0058	4.52E-08
Total serum cholesterol	rs7412	T	C	0.06596	-0.3736	0.0096	1.00E-200
Total serum cholesterol	rs6016373	G	A	0.3734	-0.0319	0.0036	1.00E-17
Total serum cholesterol	rs1800961	T	C	0.0343	-0.1062	0.0101	1.34E-24
Total serum cholesterol	rs2277862	T	C	0.1319	-0.0349	0.0052	5.26E-11
Total serum cholesterol	rs2235367	G	A	0.4565	0.0357	0.0035	7.22E-25
Total serum cholesterol	rs181360	G	T	0.1992	-0.0278	0.0043	7.32E-10
Total serum cholesterol	rs138777	G	A	0.6517	-0.0214	0.0037	4.74E-08
Total serum cholesterol	rs4253772	T	C	0.1187	0.0322	0.0058	9.85E-09
Glucose	rs17656269	T	C	0.32816	0.021281	0.0026537	1.07E-15
Glucose	rs348330	A	G	0.63461	-0.018642	0.0025904	6.18E-13
Glucose	rs481443	C	G	0.22256	0.020993	0.0030682	7.82E-12
Glucose	rs4233315	A	G	0.42934	-0.016749	0.0025153	2.76E-11
Glucose	rs78444298	A	G	0.019567	0.054047	0.0090362	2.22E-09
Glucose	rs79687284	C	G	0.034926	0.081811	0.0067705	1.32E-33
Glucose	rs60330317	A	G	0.17286	-0.020447	0.0033083	6.40E-10
Glucose	rs494859	C	A	0.83327	-0.048739	0.0033308	1.80E-48
Glucose	rs12712928	C	G	0.17027	0.034513	0.003337	4.56E-25
Glucose	rs79625619	T	A	0.10175	-0.041442	0.0041262	9.90E-24
Glucose	rs560887	C	T	0.70109	0.1555	0.0026945	1.00E-200
Glucose	rs1260326	C	T	0.60707	0.03892	0.0025415	6.46E-53
Glucose	rs2848649	A	G	0.86441	-0.021952	0.0036827	2.51E-09
Glucose	rs115654069	T	C	0.0101	0.071155	0.012404	9.69E-09
Glucose	rs6550965	A	C	0.4085	-0.015533	0.002536	9.07E-10
Glucose	rs9873618	A	G	0.28998	-0.064597	0.0027398	8.55E-123
Glucose	rs11708067	G	A	0.24569	-0.050918	0.0028846	1.07E-69
Glucose	rs79767329	T	G	0.047967	-0.047883	0.0058501	2.73E-16
Glucose	rs373130596	C	CTATT	0.038801	-0.037769	0.00647	5.30E-09
Glucose	rs6808574	C	T	0.60951	0.019632	0.0025582	1.67E-14
Glucose	rs73174306	T	A	0.042118	0.047473	0.0061873	1.69E-14
Glucose	rs4132537	G	A	0.48565	0.014813	0.0024956	2.93E-09
Glucose	rs4642101	G	T	0.65244	-0.014795	0.0026115	1.47E-08
Glucose	rs73079003	A	G	0.12523	-0.020809	0.0037454	2.76E-08
Glucose	rs116401167	C	T	0.13969	-0.031221	0.0036213	6.64E-18
Glucose	rs376109082	GGTT	G	0.57839	0.016906	0.0025587	3.92E-11
Glucose	rs993380	G	A	0.66684	-0.015029	0.0026355	1.18E-08
Glucose	rs17430251	G	A	0.12176	0.025518	0.003804	1.97E-11
Glucose	rs888955	A	G	0.47101	0.015889	0.002503	2.18E-10
Glucose	rs465983	G	A	0.23566	-0.017273	0.0030716	1.87E-08
Glucose	rs7700417	C	T	0.28533	-0.031702	0.0027541	1.18E-30
Glucose	rs7732130	A	G	0.6804	-0.021192	0.0026689	2.02E-15
Glucose	rs1317983	C	T	0.69378	-0.019049	0.0026918	1.48E-12
Glucose	rs6932473	T	A	0.29967	0.018224	0.0027178	2.01E-11
Glucose	rs80097396	G	A	0.080428	-0.031842	0.0045672	3.14E-12
Glucose	rs558702	A	G	0.13388	0.021702	0.0036484	2.71E-09
Glucose	rs2800732	T	G	0.29366	-0.018679	0.0027321	8.09E-12
Glucose	rs7766070	A	C	0.26314	0.026836	0.0028237	2.04E-21
Glucose	rs76823979	T	C	0.17833	-0.031699	0.0032515	1.87E-22
Glucose	rs1741684	T	A	0.81608	0.023555	0.0032093	2.14E-13
Glucose	rs12208956	T	C	0.22282	-0.020298	0.0029875	1.09E-11
Glucose	rs62401198	T	C	0.1572	0.018894	0.003415	3.16E-08
Glucose	rs730497	A	G	0.17781	0.10843	0.0032438	1.00E-200
Glucose	rs76323047	G	A	0.11847	0.054385	0.0038565	3.80E-45
Glucose	rs10265504	G	A	0.73636	-0.021868	0.0028193	8.75E-15
Glucose	rs17168486	T	C	0.17323	0.036602	0.0032971	1.25E-28
Glucose	rs221783	C	T	0.88554	0.027261	0.0038975	2.67E-12
Glucose	rs117892540	T	C	0.024501	-0.055623	0.0082255	1.36E-11
Glucose	rs1513272	T	C	0.50094	-0.015366	0.002487	6.48E-10
Glucose	rs10225744	C	T	0.55544	0.01387	0.0024999	2.89E-08
Glucose	rs10228561	T	C	0.54929	0.042194	0.0024966	4.78E-64
Glucose	rs718336	A	C	0.024739	-0.059788	0.0082399	4.00E-13
Glucose	rs78046573	A	C	0.31	-0.046961	0.002705	1.76E-67
Glucose	rs9987289	G	A	0.908177	-0.045385	0.004301	5.02E-26
Glucose	rs1320164	A	G	0.51134	-0.016638	0.0024866	2.22E-11
Glucose	rs4977200	G	A	0.61403	-0.014645	0.0025876	1.52E-08
Glucose	rs12335452	C	G	0.024294	-0.048514	0.0081103	2.21E-09
Glucose	rs10811662	A	G	0.17348	-0.030674	0.0032851	9.95E-21
Glucose	rs4237150	C	G	0.40136	0.022583	0.0025331	4.90E-19
Glucose	rs2519093	T	C	0.18379	0.031146	0.0032144	3.37E-22
Glucose	rs28533815	C	T	0.75584	0.023452	0.0028903	4.91E-16
Glucose	rs1333045	C	T	0.5152	0.016506	0.0024935	3.61E-11
Glucose	rs830577	T	G	0.84774	0.021088	0.003462	1.12E-09
Glucose	rs12244654	T	C	0.090461	-0.052478	0.0043445	1.39E-33
Glucose	rs12243037	A	G	0.17943	-0.022461	0.0032463	4.56E-12
Glucose	rs7903146	T	C	0.29008	0.053615	0.0027339	1.39E-85
Glucose	rs7075575	G	A	0.70287	0.017022	0.0027216	4.00E-10
Glucose	rs34064690	C	CA	0.15429	0.019394	0.0035436	4.43E-08
Glucose	rs11257655	T	C	0.2081	0.027941	0.0030628	7.38E-20
Glucose	rs11039165	G	A	0.27073	-0.033058	0.0027964	3.05E-32
Glucose	rs174576	A	C	0.35303	-0.020301	0.0026017	6.06E-15
Glucose	rs3750952	C	G	0.4885	-0.018404	0.0024873	1.38E-13
Glucose	rs117720468	C	G	0.024124	0.055346	0.0081191	9.33E-12
Glucose	rs231360	T	C	0.39253	0.01577	0.0025545	6.69E-10
Glucose	rs12146443	C	T	0.61717	-0.01856	0.0025585	4.05E-13
Glucose	rs689	T	A	0.71033	-0.025576	0.0027556	1.68E-20
Glucose	rs1552224	C	A	0.15545	-0.024173	0.0034234	1.65E-12
Glucose	rs163177	C	T	0.49028	0.015366	0.0024853	6.31E-10
Glucose	rs36098511	T	A	0.32991	0.017223	0.0026415	7.04E-11
Glucose	rs7974833	C	T	0.23707	-0.016711	0.0029239	1.10E-08
Glucose	rs76895963	G	T	0.021062	-0.10529	0.0095404	2.57E-28
Glucose	rs721156	T	C	0.058496	-0.044857	0.0053022	2.68E-17
Glucose	rs10842988	A	G	0.19618	-0.021485	0.0031225	5.97E-12
Glucose	rs12581677	G	A	0.087377	-0.024323	0.0044148	3.60E-08
Glucose	rs61211588	A	G	0.058081	0.032297	0.0053074	1.16E-09
Glucose	rs8002606	G	C	0.16753	0.03668	0.0033398	4.68E-28
Glucose	rs537435	G	A	0.57002	0.017816	0.0025162	1.44E-12
Glucose	rs9554186	A	T	0.34162	0.019869	0.0026671	9.38E-14
Glucose	rs35889227	T	G	0.63057	-0.029274	0.0025807	8.10E-30
Glucose	rs7177055	A	G	0.71898	0.020489	0.0027624	1.20E-13
Glucose	rs1836996	T	C	0.53066	0.017442	0.0024904	2.49E-12
Glucose	rs67507374	A	T	0.30725	-0.018657	0.0027084	5.65E-12
Glucose	rs138612472	CT	C	0.15155	-0.029312	0.0034697	2.97E-17
Glucose	rs8047587	T	G	0.43716	0.014983	0.0025101	2.39E-09
Glucose	rs11418239	GA	G	0.14113	0.027241	0.003565	2.16E-14
Glucose	rs4794048	C	A	0.48102	0.017881	0.0024933	7.43E-13
Glucose	rs9894551	A	T	0.16119	-0.025479	0.0036242	2.07E-12
Glucose	rs11651755	T	C	0.5145	-0.015351	0.0024971	7.87E-10
Glucose	rs62078370	C	G	0.52814	0.013646	0.0024891	4.20E-08
Glucose	rs883541	A	G	0.76986	-0.021828	0.0029536	1.47E-13
Glucose	rs7501994	G	A	0.38845	-0.015702	0.0025698	9.96E-10
Glucose	rs7256920	A	G	0.48494	-0.017162	0.0025011	6.82E-12
Glucose	rs12978262	T	C	0.27974	-0.015174	0.0027755	4.58E-08
Glucose	rs111405491	AG	A	0.03802	-0.058806	0.0065545	2.93E-19
Glucose	rs7265519	T	C	0.26729	-0.01933	0.0028032	5.37E-12
Glucose	rs911300	G	A	0.54463	0.014488	0.0025009	6.91E-09
Glucose	rs10154001	A	G	0.2556	0.01558	0.0028542	4.80E-08
Glucose	rs9612772	A	G	0.52034	-0.014464	0.0025239	1.00E-08
Fasting insulin (unadjusted for BMI)	rs10195252	C	T	0.412643	-0.012257	0.002503	9.73E-07
Fasting insulin (unadjusted for BMI)	rs1167800	A	G	0.540631	0.017221	0.002565	1.90E-11
Fasting insulin (unadjusted for BMI)	rs1421085	T	C	0.57737	-0.018411	0.002529	3.34E-13
Fasting insulin (unadjusted for BMI)	rs1530559	A	G	0.532532	0.011831	0.002602	5.44E-06
Fasting insulin (unadjusted for BMI)	rs2745353	T	C	0.508896	0.011284	0.002477	5.23E-06
Fasting insulin (unadjusted for BMI)	rs2820436	C	A	0.662438	0.015629	0.002646	3.49E-09
Fasting insulin (unadjusted for BMI)	rs2972143	G	A	0.616436	0.012493	0.00253	7.90E-07
Fasting insulin (unadjusted for BMI)	rs4865796	A	G	0.661493	0.015619	0.002539	7.67E-10
Fasting insulin (unadjusted for BMI)	rs731839	A	G	0.651773	-0.014221	0.002532	1.95E-08
Fasting insulin (unadjusted for BMI)	rs780094	C	T	0.602189	0.019402	0.002491	6.76E-15
Fasting insulin (unadjusted for BMI)	rs7903146	C	T	0.705055	0.017926	0.00275	7.10E-11
Fasting insulin (unadjusted for BMI)	rs860598	A	G	0.800461	0.017293	0.003228	8.45E-08
Fasting insulin (unadjusted for BMI)	rs983309	G	T	0.854518	-0.028512	0.00368	9.35E-15
Fasting insulin (unadjusted for BMI)	rs9884482	T	C	0.603625	-0.014924	0.002475	1.64E-09
Fasting insulin (adjusted for BMI)	rs2605096	A	G	0.683	0.0183	0.002	5.69E-20
Fasting insulin (adjusted for BMI)	rs7903146	T	C	0.307	-0.0116	0.0021	3.32E-08
Fasting insulin (adjusted for BMI)	rs860598	A	G	0.824	0.0177	0.0025	1.44E-12
Fasting insulin (adjusted for BMI)	rs7133378	A	G	0.339	-0.0127	0.002	2.15E-10
Fasting insulin (adjusted for BMI)	rs7592412	T	C	0.623	0.0201	0.0019	3.73E-26
Fasting insulin (adjusted for BMI)	rs2943650	T	C	0.628	0.0253	0.0019	1.87E-40
Fasting insulin (adjusted for BMI)	rs11708067	A	G	0.823	-0.0135	0.0023	4.37E-09
Fasting insulin (adjusted for BMI)	rs9884482	T	C	0.608	-0.0125	0.0019	4.74E-11
Fasting insulin (adjusted for BMI)	rs6855363	T	C	0.653	0.0125	0.002	4.10E-10
Fasting insulin (adjusted for BMI)	rs2745352	A	G	0.521	-0.0146	0.0018	5.02E-16
Fasting insulin (adjusted for BMI)	rs13234269	A	T	0.46	-0.0108	0.0019	1.31E-08
Fasting insulin (adjusted for BMI)	rs11244079	A	G	0.069	0.0224	0.0038	3.75E-09
IGF-1 (cis and trans variants)	rs17037452	A	G	0.164423	0.023	0.003	1.77E-14
IGF-1 (cis and trans variants)	rs6701954	T	G	0.457907	0.014	0.003	3.06E-06
IGF-1 (cis and trans variants)	rs3131646	G	T	0.303151	0.016	0.003	9.64E-08
IGF-1 (cis and trans variants)	rs61780439	G	A	0.220131	0.021	0.003	2.56E-12
IGF-1 (cis and trans variants)	rs45505697	C	A	0.060956	0.03	0.005	1.97E-09
IGF-1 (cis and trans variants)	rs1127313	G	A	0.49095	0.024	0.003	1.24E-15
IGF-1 (cis and trans variants)	rs77369503	G	A	0.032815	0.045	0.007	1.29E-10
IGF-1 (cis and trans variants)	rs143885630	G	A	0.125293	0.03	0.004	6.38E-14
IGF-1 (cis and trans variants)	rs940400	C	A	0.11556	0.025	0.004	4.10E-10
IGF-1 (cis and trans variants)	rs2724373	C	T	0.356192	0.019	0.003	2.40E-10
IGF-1 (cis and trans variants)	rs4306136	A	G	0.409186	0.017	0.003	1.46E-08
IGF-1 (cis and trans variants)	rs684818	T	C	0.480592	0.024	0.003	1.24E-15
IGF-1 (cis and trans variants)	rs7517340	C	T	0.18266	0.035	0.003	1.89E-31
IGF-1 (cis and trans variants)	rs35135518	T	C	0.107869	0.029	0.004	4.17E-13
IGF-1 (cis and trans variants)	rs12710648	A	G	0.483137	0.017	0.003	1.46E-08
IGF-1 (cis and trans variants)	rs1260326	C	T	0.392844061	0.063	0.003	6.56E-98
IGF-1 (cis and trans variants)	rs6544549	T	C	0.130745	0.024	0.004	1.97E-09
IGF-1 (cis and trans variants)	rs12471768	C	T	0.294596	0.022	0.003	2.24E-13
IGF-1 (cis and trans variants)	rs702878	A	G	0.439795	0.014	0.003	3.06E-06
IGF-1 (cis and trans variants)	rs35641591	C	T	0.041865	0.05	0.006	7.86E-17
IGF-1 (cis and trans variants)	rs6749680	A	G	0.389899	0.015	0.003	5.73E-07
IGF-1 (cis and trans variants)	rs17050272	G	A	0.410533	0.024	0.003	1.24E-15
IGF-1 (cis and trans variants)	rs17400325	C	T	0.040883747	0.054	0.006	2.26E-19
IGF-1 (cis and trans variants)	rs6435156	C	T	0.254648	0.024	0.003	1.24E-15
IGF-1 (cis and trans variants)	rs1427676	T	C	0.332002	0.015	0.003	5.73E-07
IGF-1 (cis and trans variants)	rs62182127	A	G	0.436335	0.019	0.003	2.40E-10
IGF-1 (cis and trans variants)	rs1465529	T	C	0.299801	0.019	0.003	2.40E-10
IGF-1 (cis and trans variants)	rs6437249	C	T	0.313569	0.019	0.003	2.40E-10
IGF-1 (cis and trans variants)	rs7625680	A	G	0.363214	0.015	0.003	5.73E-07
IGF-1 (cis and trans variants)	rs11717397	G	A	0.450824	0.015	0.003	5.73E-07
IGF-1 (cis and trans variants)	rs11928797	A	C	0.116154209	0.03	0.004	6.38E-14
IGF-1 (cis and trans variants)	rs33969824	G	T	0.130939332	0.02	0.004	5.73E-07
IGF-1 (cis and trans variants)	rs12491473	G	A	0.419235	0.02	0.003	2.62E-11
IGF-1 (cis and trans variants)	rs2228561	A	G	0.143672578	0.02	0.004	5.73E-07
IGF-1 (cis and trans variants)	rs112893170	T	C	0.195173	0.02	0.003	2.62E-11
IGF-1 (cis and trans variants)	rs7628689	G	A	0.156572	0.029	0.003	4.18E-22
IGF-1 (cis and trans variants)	rs62263345	A	G	0.138054	0.028	0.004	2.56E-12
IGF-1 (cis and trans variants)	rs687339	T	C	0.227831	0.04	0.003	1.48E-40
IGF-1 (cis and trans variants)	rs811332	C	T	0.1838	0.019	0.003	2.40E-10
IGF-1 (cis and trans variants)	rs55717031	G	T	0.301516	0.032	0.003	1.46E-26
IGF-1 (cis and trans variants)	rs6440008	T	C	0.38651	0.035	0.003	1.89E-31
IGF-1 (cis and trans variants)	rs56062334	T	C	0.464904	0.017	0.003	1.46E-08
IGF-1 (cis and trans variants)	rs9819762	T	C	0.182397	0.019	0.003	2.40E-10
IGF-1 (cis and trans variants)	rs66707192	G	A	0.248971	0.018	0.003	1.97E-09
IGF-1 (cis and trans variants)	rs13108218	G	A	0.382077	0.017	0.003	1.46E-08
IGF-1 (cis and trans variants)	rs1055582	C	T	0.494655	0.027	0.003	2.26E-19
IGF-1 (cis and trans variants)	rs62302688	G	A	0.095676	0.039	0.004	1.84E-22
IGF-1 (cis and trans variants)	rs115805235	C	T	0.053214	0.039	0.006	8.03E-11
IGF-1 (cis and trans variants)	rs16845929	C	T	0.05948	0.032	0.005	1.55E-10
IGF-1 (cis and trans variants)	rs2280099	G	A	0.179614718	0.025	0.003	7.86E-17
IGF-1 (cis and trans variants)	rs35036084	T	C	0.405598	0.017	0.003	1.46E-08
IGF-1 (cis and trans variants)	rs6532798	T	C	0.302053	0.037	0.003	5.99E-35
IGF-1 (cis and trans variants)	rs62342064	C	T	0.141376	0.022	0.004	3.80E-08
IGF-1 (cis and trans variants)	rs17429745	G	T	0.30879	0.026	0.003	4.45E-18
IGF-1 (cis and trans variants)	rs7667562	C	A	0.279818	0.016	0.003	9.64E-08
IGF-1 (cis and trans variants)	rs6853741	A	G	0.258898	0.024	0.003	1.24E-15
IGF-1 (cis and trans variants)	rs4394044	T	C	0.422703	0.014	0.003	3.06E-06
IGF-1 (cis and trans variants)	rs9292578	C	A	0.04182	0.04	0.006	2.62E-11
IGF-1 (cis and trans variants)	rs6895953	G	A	0.422772	0.024	0.003	1.24E-15
IGF-1 (cis and trans variants)	rs1498603	T	G	0.065436	0.031	0.005	5.65E-10
IGF-1 (cis and trans variants)	rs11954036	T	C	0.325711	0.037	0.003	5.99E-35
IGF-1 (cis and trans variants)	rs840809	A	C	0.266806	0.016	0.003	9.64E-08
IGF-1 (cis and trans variants)	rs13178887	T	C	0.385932	0.023	0.003	1.77E-14
IGF-1 (cis and trans variants)	rs73271090	G	A	0.166239	0.044	0.003	1.05E-48
IGF-1 (cis and trans variants)	rs11242236	G	A	0.455525	0.025	0.003	7.86E-17
IGF-1 (cis and trans variants)	rs3734166	A	G	0.253264041	0.028	0.003	1.03E-20
IGF-1 (cis and trans variants)	rs2042253	T	C	0.242495	0.023	0.003	1.77E-14
IGF-1 (cis and trans variants)	rs35668185	T	C	0.206675	0.056	0.003	9.24E-78
IGF-1 (cis and trans variants)	rs17714046	C	T	0.046439766	0.042	0.006	2.56E-12
IGF-1 (cis and trans variants)	rs584955	A	G	0.044876	0.036	0.006	1.97E-09
IGF-1 (cis and trans variants)	rs2296198	C	T	0.248635	0.016	0.003	9.64E-08
IGF-1 (cis and trans variants)	rs73382439	C	T	0.171036	0.019	0.003	2.40E-10
IGF-1 (cis and trans variants)	rs7740433	A	G	0.238286	0.017	0.003	1.46E-08
IGF-1 (cis and trans variants)	rs998584	A	C	0.481421	0.02	0.003	2.62E-11
IGF-1 (cis and trans variants)	rs6924225	G	A	0.16365	0.019	0.003	2.40E-10
IGF-1 (cis and trans variants)	rs2397112	A	G	0.426263	0.019	0.003	2.40E-10
IGF-1 (cis and trans variants)	rs9361489	T	C	0.484584	0.022	0.003	2.24E-13
IGF-1 (cis and trans variants)	rs6916994	C	T	0.486535	0.029	0.003	4.18E-22
IGF-1 (cis and trans variants)	rs670049	A	C	0.329665	0.019	0.003	2.40E-10
IGF-1 (cis and trans variants)	rs9322822	C	T	0.321579	0.015	0.003	5.73E-07
IGF-1 (cis and trans variants)	rs218291	G	A	0.342441	0.016	0.003	9.64E-08
IGF-1 (cis and trans variants)	rs9398171	T	C	0.287573	0.05	0.003	2.29E-62
IGF-1 (cis and trans variants)	rs41285260	T	G	0.087449382	0.039	0.004	1.84E-22
IGF-1 (cis and trans variants)	rs9321106	A	G	0.182643	0.018	0.003	1.97E-09
IGF-1 (cis and trans variants)	rs2786185	G	A	0.441839	0.019	0.003	2.40E-10
IGF-1 (cis and trans variants)	rs790513	C	A	0.256068	0.025	0.003	7.86E-17
IGF-1 (cis and trans variants)	rs12699547	C	T	0.375523	0.021	0.003	2.56E-12
IGF-1 (cis and trans variants)	rs4719393	T	G	0.302045	0.027	0.003	2.26E-19
IGF-1 (cis and trans variants)	rs10252510	G	A	0.310328	0.02	0.003	2.62E-11
IGF-1 (cis and trans variants)	rs870796	G	A	0.457407	0.017	0.003	1.46E-08
IGF-1 (cis and trans variants)	rs74657816	T	G	0.057188	0.047	0.005	5.46E-21
IGF-1 (cis and trans variants)	rs12538762	C	T	0.099265	0.026	0.004	8.03E-11
IGF-1 (cis and trans variants)	rs35862187	A	G	0.052463	0.031	0.006	2.38E-07
IGF-1 (cis and trans variants)	rs12666306	G	A	0.499412	0.017	0.003	1.46E-08
IGF-1 (cis and trans variants)	rs2896395	C	T	0.293525	0.015	0.003	5.73E-07
IGF-1 (cis and trans variants)	rs207212	C	T	0.106899	0.028	0.004	2.56E-12
IGF-1 (cis and trans variants)	rs114949263	T	C	0.111775	0.027	0.004	1.48E-11
IGF-1 (cis and trans variants)	rs9657541	C	T	0.204594	0.02	0.003	2.62E-11
IGF-1 (cis and trans variants)	rs76393968	G	A	0.016094	0.06	0.01	1.97E-09
IGF-1 (cis and trans variants)	rs11782452	G	A	0.403477	0.015	0.003	5.73E-07
IGF-1 (cis and trans variants)	rs1431015	C	T	0.401609	0.02	0.003	2.62E-11
IGF-1 (cis and trans variants)	rs445036	T	C	0.287592	0.019	0.003	2.40E-10
IGF-1 (cis and trans variants)	rs1786342	T	C	0.397273	0.017	0.003	1.46E-08
IGF-1 (cis and trans variants)	rs60862542	G	A	0.216881	0.017	0.003	1.46E-08
IGF-1 (cis and trans variants)	rs11557154	T	C	0.126907102	0.024	0.004	1.97E-09
IGF-1 (cis and trans variants)	rs10869022	C	T	0.202127	0.021	0.003	2.56E-12
IGF-1 (cis and trans variants)	rs10908903	T	G	0.468562	0.015	0.003	5.73E-07
IGF-1 (cis and trans variants)	rs75660441	A	G	0.06506	0.039	0.005	6.19E-15
IGF-1 (cis and trans variants)	rs28831479	C	A	0.25936	0.022	0.003	2.24E-13
IGF-1 (cis and trans variants)	rs7034716	C	T	0.299025	0.015	0.003	5.73E-07
IGF-1 (cis and trans variants)	rs6479003	G	A	0.101339	0.024	0.004	1.97E-09
IGF-1 (cis and trans variants)	rs41277821	T	C	0.017924693	0.062	0.009	5.62E-12
IGF-1 (cis and trans variants)	rs13301073	G	A	0.368316	0.022	0.003	2.24E-13
IGF-1 (cis and trans variants)	rs11012712	C	T	0.190596	0.022	0.003	2.24E-13
IGF-1 (cis and trans variants)	rs10047326	A	C	0.39491	0.017	0.003	1.46E-08
IGF-1 (cis and trans variants)	rs4418728	G	T	0.448898	0.024	0.003	1.24E-15
IGF-1 (cis and trans variants)	rs116454156	A	G	0.015836839	0.078	0.01	6.19E-15
IGF-1 (cis and trans variants)	rs11187838	G	A	0.431602	0.024	0.003	1.24E-15
IGF-1 (cis and trans variants)	rs10509746	C	T	0.447825	0.027	0.003	2.26E-19
IGF-1 (cis and trans variants)	rs11029620	C	T	0.216629	0.022	0.003	2.24E-13
IGF-1 (cis and trans variants)	rs67257872	A	G	0.444105	0.014	0.003	3.06E-06
IGF-1 (cis and trans variants)	rs7947951	G	A	0.308466	0.02	0.003	2.62E-11
IGF-1 (cis and trans variants)	rs72858776	G	T	0.078638	0.03	0.005	1.97E-09
IGF-1 (cis and trans variants)	rs5896	T	C	0.138774813	0.036	0.004	2.26E-19
IGF-1 (cis and trans variants)	rs1051006	A	G	0.175365518	0.04	0.003	1.48E-40
IGF-1 (cis and trans variants)	rs202676	G	A	0.239482745	0.021	0.003	2.56E-12
IGF-1 (cis and trans variants)	rs10769621	T	C	0.330680897	0.02	0.003	2.62E-11
IGF-1 (cis and trans variants)	rs11230983	A	G	0.129904085	0.035	0.004	2.13E-18
IGF-1 (cis and trans variants)	rs78460947	G	A	0.039204161	0.042	0.006	2.56E-12
IGF-1 (cis and trans variants)	rs174554	A	G	0.344321	0.022	0.003	2.24E-13
IGF-1 (cis and trans variants)	rs4980661	A	G	0.472386	0.014	0.003	3.06E-06
IGF-1 (cis and trans variants)	rs2512525	T	C	0.163577	0.024	0.003	1.24E-15
IGF-1 (cis and trans variants)	rs35023999	C	A	0.490928	0.015	0.003	5.73E-07
IGF-1 (cis and trans variants)	rs4936759	C	T	0.431998	0.016	0.003	9.64E-08
IGF-1 (cis and trans variants)	rs10893499	G	A	0.133383	0.022	0.004	3.80E-08
IGF-1 (cis and trans variants)	rs11064536	T	C	0.171073	0.02	0.003	2.62E-11
IGF-1 (cis and trans variants)	rs10841649	C	T	0.131134	0.021	0.004	1.52E-07
IGF-1 (cis and trans variants)	rs11175935	G	T	0.18704	0.02	0.003	2.62E-11
IGF-1 (cis and trans variants)	rs773116	G	A	0.474558	0.016	0.003	9.64E-08
IGF-1 (cis and trans variants)	rs1351394	C	T	0.490523	0.024	0.003	1.24E-15
IGF-1 (cis and trans variants)	rs10745954	G	A	0.480674	0.015	0.003	5.73E-07
IGF-1 (cis and trans variants)	rs2460488	G	A	0.172063	0.026	0.003	4.45E-18
IGF-1 (cis and trans variants)	rs1800574	T	C	0.029228034	0.145	0.007	2.57E-95
IGF-1 (cis and trans variants)	rs11057265	G	A	0.03118	0.044	0.007	3.26E-10
IGF-1 (cis and trans variants)	rs1170158	T	G	0.184228	0.021	0.003	2.56E-12
IGF-1 (cis and trans variants)	rs1535793	A	G	0.265906	0.024	0.003	1.24E-15
IGF-1 (cis and trans variants)	rs118081390	G	A	0.071048	0.028	0.005	2.14E-08
IGF-1 (cis and trans variants)	rs9573360	A	C	0.468718	0.014	0.003	3.06E-06
IGF-1 (cis and trans variants)	rs9583151	C	T	0.494381	0.014	0.003	3.06E-06
IGF-1 (cis and trans variants)	rs7323205	C	T	0.396216	0.015	0.003	5.73E-07
IGF-1 (cis and trans variants)	rs28396553	T	C	0.412904	0.015	0.003	5.73E-07
IGF-1 (cis and trans variants)	rs13379043	T	C	0.278559	0.025	0.003	7.86E-17
IGF-1 (cis and trans variants)	rs175043	G	A	0.466156	0.018	0.003	1.97E-09
IGF-1 (cis and trans variants)	rs1061638	G	A	0.314028	0.018	0.003	1.97E-09
IGF-1 (cis and trans variants)	rs1115897	A	C	0.311926	0.021	0.003	2.56E-12
IGF-1 (cis and trans variants)	rs10136874	G	T	0.486852	0.023	0.003	1.77E-14
IGF-1 (cis and trans variants)	rs17747633	G	A	0.453963391	0.015	0.003	5.73E-07
IGF-1 (cis and trans variants)	rs62020698	C	T	0.091387	0.047	0.004	7.06E-32
IGF-1 (cis and trans variants)	rs4273010	T	C	0.025044	0.128	0.008	1.28E-57
IGF-1 (cis and trans variants)	rs4545755	G	A	0.443695	0.016	0.003	9.64E-08
IGF-1 (cis and trans variants)	rs79076440	A	G	0.174257	0.019	0.003	2.40E-10
IGF-1 (cis and trans variants)	rs8024330	C	T	0.293833	0.018	0.003	1.97E-09
IGF-1 (cis and trans variants)	rs8033075	A	G	0.061356	0.045	0.005	2.26E-19
IGF-1 (cis and trans variants)	rs5742915	C	T	0.461905851	0.025	0.003	7.86E-17
IGF-1 (cis and trans variants)	rs11856160	A	G	0.155088	0.021	0.003	2.56E-12
IGF-1 (cis and trans variants)	rs34040697	A	G	0.444095	0.016	0.003	9.64E-08
IGF-1 (cis and trans variants)	rs142354201	G	A	0.051489	0.034	0.006	1.46E-08
IGF-1 (cis and trans variants)	rs72761177	A	G	0.090478017	0.077	0.004	1.41E-82
IGF-1 (cis and trans variants)	rs11077337	T	G	0.446175	0.015	0.003	5.73E-07
IGF-1 (cis and trans variants)	rs74774288	G	T	0.185699	0.027	0.003	2.26E-19
IGF-1 (cis and trans variants)	rs4985062	T	C	0.441703	0.015	0.003	5.73E-07
IGF-1 (cis and trans variants)	rs12935465	T	C	0.49583	0.016	0.003	9.64E-08
IGF-1 (cis and trans variants)	rs2023762	T	C	0.48526	0.015	0.003	5.73E-07
IGF-1 (cis and trans variants)	rs7498665	G	A	0.404741053	0.019	0.003	2.40E-10
IGF-1 (cis and trans variants)	rs750952	C	T	0.379244	0.032	0.003	1.46E-26
IGF-1 (cis and trans variants)	rs116971887	G	T	0.04519	0.036	0.006	1.97E-09
IGF-1 (cis and trans variants)	rs111792934	C	T	0.16665	0.022	0.003	2.24E-13
IGF-1 (cis and trans variants)	rs17299478	C	T	0.169013	0.032	0.003	1.46E-26
IGF-1 (cis and trans variants)	rs147491123	C	T	0.03913	0.036	0.007	2.71E-07
IGF-1 (cis and trans variants)	rs8059803	A	G	0.300455	0.031	0.003	4.98E-25
IGF-1 (cis and trans variants)	rs11149612	C	T	0.461114	0.027	0.003	2.26E-19
IGF-1 (cis and trans variants)	rs7502910	A	G	0.498741	0.016	0.003	9.64E-08
IGF-1 (cis and trans variants)	rs2309401	T	G	0.397106	0.015	0.003	5.73E-07
IGF-1 (cis and trans variants)	rs9892862	G	A	0.226069	0.022	0.003	2.24E-13
IGF-1 (cis and trans variants)	rs8075153	C	T	0.447496	0.021	0.003	2.56E-12
IGF-1 (cis and trans variants)	rs8079923	C	T	0.262049	0.016	0.003	9.64E-08
IGF-1 (cis and trans variants)	rs668799	C	T	0.279676	0.018	0.003	1.97E-09
IGF-1 (cis and trans variants)	rs77542162	G	A	0.022394076	0.054	0.009	1.97E-09
IGF-1 (cis and trans variants)	rs6501601	G	A	0.381819	0.015	0.003	5.73E-07
IGF-1 (cis and trans variants)	rs4789227	T	C	0.346722	0.015	0.003	5.73E-07
IGF-1 (cis and trans variants)	rs4075483	C	T	0.385507	0.017	0.003	1.46E-08
IGF-1 (cis and trans variants)	rs8084351	G	A	0.490311	0.015	0.003	5.73E-07
IGF-1 (cis and trans variants)	rs11152071	C	T	0.242044	0.02	0.003	2.62E-11
IGF-1 (cis and trans variants)	rs190102446	C	T	0.034336	0.041	0.007	4.71E-09
IGF-1 (cis and trans variants)	rs585187	T	G	0.492007	0.015	0.003	5.73E-07
IGF-1 (cis and trans variants)	rs12454712	T	C	0.375618	0.018	0.003	1.97E-09
IGF-1 (cis and trans variants)	rs8097893	A	G	0.042784	0.058	0.006	4.18E-22
IGF-1 (cis and trans variants)	rs67868323	T	G	0.280142	0.016	0.003	9.64E-08
IGF-1 (cis and trans variants)	rs2602717	C	T	0.216226	0.019	0.003	2.40E-10
IGF-1 (cis and trans variants)	rs8112883	G	T	0.286612	0.017	0.003	1.46E-08
IGF-1 (cis and trans variants)	rs8105174	C	T	0.188002	0.05	0.003	2.29E-62
IGF-1 (cis and trans variants)	rs6510033	A	G	0.273044	0.02	0.003	2.62E-11
IGF-1 (cis and trans variants)	rs62102136	C	T	0.329125	0.016	0.003	9.64E-08
IGF-1 (cis and trans variants)	rs58560372	C	T	0.153488	0.02	0.003	2.62E-11
IGF-1 (cis and trans variants)	rs7267595	A	C	0.473764	0.015	0.003	5.73E-07
IGF-1 (cis and trans variants)	rs6106324	T	C	0.381316	0.019	0.003	2.40E-10
IGF-1 (cis and trans variants)	rs6088579	G	A	0.180914	0.027	0.003	2.26E-19
IGF-1 (cis and trans variants)	rs2207132	G	A	0.03312	0.048	0.007	7.03E-12
IGF-1 (cis and trans variants)	rs16995311	A	C	0.082093	0.04	0.005	1.24E-15
IGF-1 (cis and trans variants)	rs9978775	G	A	0.43154	0.019	0.003	2.40E-10
IGF-1 (cis and trans variants)	rs8138950	C	T	0.484618	0.015	0.003	5.73E-07
IGF-1 (cis and trans variants)	rs6519133	T	C	0.393295	0.029	0.003	4.18E-22
IGF-1 (cis and trans variants)	rs9611565	T	C	0.246574	0.029	0.003	4.18E-22
IGF-1 (cis and trans variants)	rs4823324	T	C	0.416799	0.016	0.003	9.64E-08
IGF-1 (cis variants)	rs11111274	G	A	0.35	0.0799	0.0028	4.23E-179
IL-6	rs73026617	T	C	0.097	0.0474	0.0068	3.16E-12
IL-6	rs12083537	A	G	0.807	0.0643	0.0053	7.14E-34
IL-6	rs4556348	T	C	0.148	0.0541	0.0067	6.77E-16
IL-6	rs2228145	A	C	0.64	0.0899	0.0042	1.21E-101
IL-6	rs11264224	A	C	0.807	0.0465	0.0057	3.41E-16
IL-6	rs12059682	T	C	0.804	-0.0441	0.0049	2.26E-19
IL-6	rs34693607	C	G	0.816	0.0368	0.0057	1.07E-10
Adiponectin (cis and trans variants)	rs73248736	A	G	0.9079	-0.1221	0.02093	5.55E-09
Adiponectin (cis and trans variants)	rs266720	C	A	0.378	-0.09025	0.01284	2.17E-12
Adiponectin (cis and trans variants)	rs17846866	T	G	0.9138	-0.3283	0.02113	5.37E-54
Adiponectin (cis variants)	rs187868	G	A	0.3745	-0.08516	0.01284	3.46E-11
Adiponectin (cis variants)	rs17846866	T	G	0.9138	-0.3283	0.02113	5.37E-54
Adiponectin (cis variants)	rs17366653	T	C	0.9969	-0.7896	0.117	1.54E-11
CRP (cis and trans variants)	rs1051338	G	T	0.31	0.024	0.004	1.97E-09
CRP (cis and trans variants)	rs10832027	G	A	0.33	-0.026	0.004	8.03E-11
CRP (cis and trans variants)	rs10838687	G	T	0.22	-0.031	0.004	9.19E-15
CRP (cis and trans variants)	rs112635299	T	G	0.02	-0.107	0.017	3.09E-10
CRP (cis and trans variants)	rs12202641	T	C	0.39	-0.023	0.004	8.92E-09
CRP (cis and trans variants)	rs12960928	C	T	0.27	0.024	0.004	1.97E-09
CRP (cis and trans variants)	rs12995480	T	C	0.17	-0.031	0.005	5.65E-10
CRP (cis and trans variants)	rs1441169	G	A	0.53	-0.025	0.004	4.10E-10
CRP (cis and trans variants)	rs1490384	T	C	0.51	-0.025	0.004	4.10E-10
CRP (cis and trans variants)	rs1514895	A	G	0.71	-0.027	0.004	1.48E-11
CRP (cis and trans variants)	rs1558902	A	T	0.41	0.034	0.004	1.90E-17
CRP (cis and trans variants)	rs1582763	A	G	0.37	-0.022	0.004	3.80E-08
CRP (cis and trans variants)	rs17658229	C	T	0.05	0.056	0.01	2.14E-08
CRP (cis and trans variants)	rs178810	T	C	0.56	0.02	0.004	5.73E-07
CRP (cis and trans variants)	rs1880241	G	A	0.48	-0.028	0.004	2.56E-12
CRP (cis and trans variants)	rs2239222	G	A	0.36	0.035	0.004	2.13E-18
CRP (cis and trans variants)	rs2315008	T	G	0.31	-0.023	0.004	8.92E-09
CRP (cis and trans variants)	rs2352975	C	T	0.3	0.025	0.004	4.10E-10
CRP (cis and trans variants)	rs2710804	C	T	0.37	0.021	0.004	1.52E-07
CRP (cis and trans variants)	rs2836878	G	A	0.27	0.043	0.004	5.93E-27
CRP (cis and trans variants)	rs2891677	C	T	0.46	-0.02	0.004	5.73E-07
CRP (cis and trans variants)	rs4092465	A	G	0.35	-0.027	0.004	1.48E-11
CRP (cis and trans variants)	rs4246598	A	C	0.46	0.022	0.004	3.80E-08
CRP (cis and trans variants)	rs469772	T	C	0.19	-0.031	0.005	5.65E-10
CRP (cis and trans variants)	rs4774590	A	G	0.35	-0.022	0.004	3.80E-08
CRP (cis and trans variants)	rs6001193	G	A	0.35	-0.028	0.004	2.56E-12
CRP (cis and trans variants)	rs7121935	A	G	0.38	-0.022	0.004	3.80E-08
CRP (cis and trans variants)	rs75460349	A	C	0.97	0.086	0.014	8.11E-10
CRP (cis and trans variants)	rs9271608	G	A	0.22	0.042	0.005	4.46E-17
CRP (cis and trans variants)	rs9284725	C	A	0.24	0.027	0.004	1.48E-11
CRP (cis and trans variants)	rs9385532	T	C	0.33	-0.026	0.004	8.03E-11
CRP (cis and trans variants)	rs2293476	C	G	0.23	0.03	0.004	6.38E-14
CRP (cis and trans variants)	rs1805096	G	A	0.39	0.104	0.004	4.95E-149
CRP (cis and trans variants)	rs4129267	C	T	0.39	0.088	0.004	2.88E-107
CRP (cis and trans variants)	rs2794520	C	T	0.33	0.182	0.004	0
CRP (cis and trans variants)	rs10925027	T	C	0.4	0.036	0.004	2.26E-19
CRP (cis and trans variants)	rs1260326	T	C	0.39	0.073	0.004	2.07E-74
CRP (cis and trans variants)	rs13409371	A	G	0.43	0.048	0.004	3.55E-33
CRP (cis and trans variants)	rs13233571	C	T	0.12	0.057	0.005	4.18E-30
CRP (cis and trans variants)	rs4841132	G	A	0.09	0.065	0.006	2.39E-27
CRP (cis and trans variants)	rs340005	A	G	0.38	0.03	0.004	6.38E-14
CRP (cis and trans variants)	rs10521222	C	T	0.05	0.104	0.011	3.24E-21
CRP (cis and trans variants)	rs2852151	A	G	0.4	0.025	0.004	4.10E-10
CRP (cis and trans variants)	rs4420638	A	G	0.18	0.229	0.006	0
CRP (cis and trans variants)	rs1800961	C	T	0.03	0.112	0.011	2.39E-24
CRP (cis variants)	rs3093077	C	A	0.17	0.21	0.0179	8.75E-32
CRP (cis variants)	rs1205	C	T	0.66	0.18	0.0102	1.07E-69
CRP (cis variants)	rs1130864	A	G	0.2	0.13	0.0077	5.99E-64
CRP (cis variants)	rs1800947	C	G	0.97	0.26	0.0153	9.18E-65
Total testosterone	rs1989147	C	T	0.808636	0.0257622	0.00402565	1.56E-10
Total testosterone	rs7521867	T	C	0.213479	0.0216021	0.00383093	1.71E-08
Total testosterone	rs4453027	G	T	0.575609	0.0187358	0.0032145	5.59E-09
Total testosterone	rs1416685	G	C	0.589942	0.0181722	0.00320131	1.37E-08
Total testosterone	rs505237	A	G	0.384035	-0.0180945	0.00323481	2.22E-08
Total testosterone	rs4076000	A	C	0.399572	0.0182979	0.00321035	1.20E-08
Total testosterone	rs6684361	T	C	0.687911	-0.0611607	0.00340885	5.57E-72
Total testosterone	rs9435441	C	G	0.343685	0.0186018	0.00332803	2.28E-08
Total testosterone	rs11102518	A	T	0.314393	-0.0232783	0.00338048	5.73E-12
Total testosterone	rs12091273	C	T	0.795298	0.0216015	0.00388952	2.80E-08
Total testosterone	rs2205698	A	G	0.324413	-0.0213825	0.00334809	1.70E-10
Total testosterone	rs2250477	G	C	0.751737	-0.0500225	0.00363962	5.54E-43
Total testosterone	rs17558745	C	T	0.690777	0.0201411	0.00341965	3.87E-09
Total testosterone	rs143851281	G	C	0.930101	0.0354346	0.00617696	9.66E-09
Total testosterone	rs13022088	A	G	0.72364	-0.0278696	0.00352747	2.77E-15
Total testosterone	rs3771240	T	C	0.614594	-0.0266937	0.00322991	1.40E-16
Total testosterone	rs11892043	A	G	0.729082	0.0245709	0.00353304	3.54E-12
Total testosterone	rs1260326	T	C	0.391761	-0.0280491	0.00321756	2.84E-18
Total testosterone	rs11676745	G	C	0.339017	-0.0209746	0.00332892	2.96E-10
Total testosterone	rs7575635	C	T	0.806072	0.0323923	0.0039782	3.87E-16
Total testosterone	rs2020911	A	T	0.609395	0.019799	0.00322731	8.53E-10
Total testosterone	rs4337523	G	A	0.0917137	-0.0306019	0.00542972	1.74E-08
Total testosterone	rs13000017	A	T	0.614449	-0.0183725	0.00324263	1.46E-08
Total testosterone	rs11683263	T	C	0.487627	0.0178057	0.00316275	1.80E-08
Total testosterone	rs590097	T	G	0.350713	-0.0474651	0.0032978	5.73E-47
Total testosterone	rs11683361	C	G	0.192982	-0.0264912	0.0039906	3.17E-11
Total testosterone	rs1453373	G	A	0.355415	0.0195434	0.00327848	2.51E-09
Total testosterone	rs149401825	C	T	0.494591	-0.0186441	0.00320805	6.19E-09
Total testosterone	rs2011425	T	G	0.92061	0.0320551	0.00584376	4.13E-08
Total testosterone	rs7618363	C	G	0.84259	0.0305355	0.00432142	1.59E-12
Total testosterone	rs62231815	T	C	0.899267	0.044193	0.00524128	3.41E-17
Total testosterone	rs35169377	A	C	0.675654	0.0186522	0.00335869	2.80E-08
Total testosterone	rs13091026	C	T	0.97479	-0.055697	0.0100101	2.64E-08
Total testosterone	rs6788984	A	G	0.85627	0.0408146	0.00451461	1.56E-19
Total testosterone	rs7633673	G	A	0.594603	0.0212506	0.00319504	2.91E-11
Total testosterone	rs1918975	C	T	0.404426	0.0207904	0.00320744	9.06E-11
Total testosterone	rs2342307	A	G	0.384808	0.0285088	0.00326074	2.27E-18
Total testosterone	rs77822621	C	T	0.957588	-0.0446695	0.00784146	1.22E-08
Total testosterone	rs28820590	C	T	0.349483	-0.0210681	0.00386385	4.96E-08
Total testosterone	rs11249524	T	C	0.545885	0.0255226	0.00315437	5.91E-16
Total testosterone	rs974801	A	G	0.632701	-0.0233453	0.00325992	7.99E-13
Total testosterone	rs4245930	G	A	0.368899	0.0234395	0.00325418	5.89E-13
Total testosterone	rs58282071	A	G	0.95266	0.0506314	0.00745809	1.13E-11
Total testosterone	rs9686661	C	T	0.800979	0.0227385	0.00393417	7.48E-09
Total testosterone	rs1119208	C	T	0.65077	0.0260057	0.00330484	3.58E-15
Total testosterone	rs784420	A	G	0.707975	-0.0276032	0.00345106	1.26E-15
Total testosterone	rs12658172	G	C	0.843228	0.0416447	0.00438517	2.17E-21
Total testosterone	rs111717874	T	C	0.834294	0.0254797	0.00426199	2.25E-09
Total testosterone	rs246660	C	T	0.771909	-0.0223277	0.00376338	2.98E-09
Total testosterone	rs13153019	T	C	0.749606	-0.0229443	0.00365609	3.48E-10
Total testosterone	rs78816356	G	A	0.900897	-0.0333871	0.00530437	3.09E-10
Total testosterone	rs487624	C	A	0.569323	0.0183163	0.00316815	7.41E-09
Total testosterone	rs2261033	A	G	0.566865	-0.0266542	0.00315804	3.17E-17
Total testosterone	rs9272777	C	T	0.58697	-0.0237542	0.00331745	8.05E-13
Total testosterone	rs3667	A	G	0.792833	0.0280784	0.00423283	3.28E-11
Total testosterone	rs1214759	A	G	0.320944	-0.0324661	0.00336783	5.42E-22
Total testosterone	rs74214024	C	T	0.218274	-0.0519112	0.00380601	2.34E-42
Total testosterone	rs13220350	C	A	0.579366	0.0210964	0.00321581	5.37E-11
Total testosterone	rs141783576	G	C	0.928746	0.0358523	0.00622017	8.22E-09
Total testosterone	rs9399469	T	A	0.376365	-0.0256376	0.0032638	3.99E-15
Total testosterone	rs928008	A	G	0.497977	-0.0175667	0.00315747	2.64E-08
Total testosterone	rs2344744	T	G	0.582477	-0.0175729	0.00317656	3.17E-08
Total testosterone	rs34060476	A	G	0.864625	-0.0438926	0.00459046	1.16E-21
Total testosterone	rs76021834	A	G	0.707873	-0.0196037	0.00346804	1.58E-08
Total testosterone	rs75730309	T	A	0.982611	0.067957	0.0124623	4.95E-08
Total testosterone	rs45446698	T	G	0.963524	0.312449	0.0083647	2.24E-305
Total testosterone	rs143764008	G	A	0.541211	0.0245108	0.00379197	1.02E-10
Total testosterone	rs117123505	C	T	0.972988	0.0609493	0.00972215	3.63E-10
Total testosterone	rs1038626	A	T	0.205434	-0.0433235	0.00389108	8.56E-29
Total testosterone	rs55911644	T	A	0.640308	0.0225545	0.00327442	5.65E-12
Total testosterone	rs537551388	A	T	0.74702	-0.0230669	0.00363522	2.22E-10
Total testosterone	rs1788174	G	C	0.610528	0.0187586	0.00322004	5.69E-09
Total testosterone	rs11774829	T	A	0.8981	-0.0466002	0.00525458	7.41E-19
Total testosterone	rs1134095	G	A	0.446382	0.0363996	0.00315509	8.61E-31
Total testosterone	rs12683780	A	C	0.669726	0.0274871	0.00343951	1.33E-15
Total testosterone	rs61237993	G	A	0.870675	-0.036618	0.00468973	5.80E-15
Total testosterone	rs10759513	C	T	0.567652	-0.0175392	0.00318138	3.53E-08
Total testosterone	rs10817260	C	T	0.810667	0.0376605	0.00409337	3.57E-20
Total testosterone	rs2242271	C	T	0.491274	-0.0208224	0.00314453	3.55E-11
Total testosterone	rs2801885	A	G	0.730035	0.0269284	0.00357374	4.88E-14
Total testosterone	rs36032941	C	A	0.707638	0.0555401	0.00349001	5.07E-57
Total testosterone	rs1171617	G	T	0.229653	-0.041289	0.00373885	2.36E-28
Total testosterone	rs10740131	A	T	0.524503	-0.0243249	0.00315042	1.15E-14
Total testosterone	rs2497318	C	T	0.553711	0.0181525	0.0031649	9.72E-09
Total testosterone	rs10882525	A	T	0.663087	0.0193228	0.0033166	5.67E-09
Total testosterone	rs9527	C	T	0.759895	0.0330583	0.00368164	2.73E-19
Total testosterone	rs11031005	T	C	0.856416	-0.0273306	0.00450042	1.26E-09
Total testosterone	rs79586456	G	A	0.932924	-0.0736444	0.00630972	1.78E-31
Total testosterone	rs190434484	C	T	0.990059	0.118964	0.0161816	1.96E-13
Total testosterone	rs312023	G	A	0.474031	0.0238637	0.00316332	4.56E-14
Total testosterone	rs171021	C	T	0.705175	0.0293819	0.00345162	1.70E-17
Total testosterone	rs111903103	C	T	0.957847	0.0443855	0.00792843	2.17E-08
Total testosterone	rs850294	C	T	0.885817	-0.0452636	0.00497962	9.92E-20
Total testosterone	rs4149056	T	C	0.847299	-0.0267818	0.00436998	8.87E-10
Total testosterone	rs3730074	C	A	0.848124	0.0247295	0.00438838	1.75E-08
Total testosterone	rs629042	G	C	0.387277	-0.0457678	0.00323938	2.53E-45
Total testosterone	rs9532939	T	A	0.654424	-0.0188154	0.00343822	4.44E-08
Total testosterone	rs17245822	A	C	0.625514	-0.0227913	0.00328154	3.78E-12
Total testosterone	rs9599996	T	G	0.599268	0.0179544	0.00322886	2.69E-08
Total testosterone	rs61964100	G	T	0.967161	0.0535352	0.00887575	1.62E-09
Total testosterone	rs7342537	A	G	0.981401	-0.0871654	0.011695	9.11E-14
Total testosterone	rs1296527	T	C	0.856722	0.0252366	0.00448333	1.81E-08
Total testosterone	rs12436785	T	C	0.580758	-0.0290759	0.00318676	7.24E-20
Total testosterone	rs11638521	T	C	0.352135	0.0484476	0.00329282	5.31E-49
Total testosterone	rs2304645	G	C	0.48267	-0.0228389	0.00315017	4.17E-13
Total testosterone	rs7167740	A	C	0.56425	0.017436	0.00317718	4.07E-08
Total testosterone	rs7175852	C	T	0.750205	0.0247819	0.00363038	8.72E-12
Total testosterone	rs4464040	C	T	0.851804	0.0405937	0.00443873	5.94E-20
Total testosterone	rs71397837	G	A	0.831621	0.0292145	0.00419864	3.45E-12
Total testosterone	rs78865787	A	G	0.966189	0.0581436	0.00868934	2.21E-11
Total testosterone	rs62037565	C	A	0.767981	-0.0209728	0.00373362	1.94E-08
Total testosterone	rs67128646	A	C	0.747094	-0.0229157	0.00361809	2.39E-10
Total testosterone	rs58072681	T	C	0.927516	-0.0895985	0.00609963	7.56E-49
Total testosterone	rs8044524	G	A	0.39879	0.0240018	0.00321801	8.75E-14
Total testosterone	rs3933469	G	A	0.731665	-0.025603	0.00356876	7.27E-13
Total testosterone	rs10852974	G	C	0.378707	0.0189962	0.00325442	5.31E-09
Total testosterone	rs34931250	C	T	0.941021	0.0440774	0.00667115	3.92E-11
Total testosterone	rs3786432	C	T	0.276368	-0.0205054	0.00352498	5.99E-09
Total testosterone	rs117327231	C	A	0.976285	-0.144653	0.0103323	1.56E-44
Total testosterone	rs76505784	T	C	0.967513	0.0687077	0.00902254	2.63E-14
Total testosterone	rs8093038	T	C	0.899987	0.0442243	0.00526395	4.41E-17
Total testosterone	rs8111359	C	T	0.906528	0.0610807	0.0054744	6.58E-29
Total testosterone	rs4804181	C	A	0.222517	0.0343441	0.00382471	2.72E-19
Total testosterone	rs11673591	A	T	0.253915	0.0269222	0.00361847	1.01E-13
Total testosterone	rs79267532	T	C	0.933389	-0.0413184	0.00634201	7.27E-11
Total testosterone	rs1889236	C	T	0.769842	0.0325784	0.00374435	3.30E-18
Total testosterone	rs2142361	C	G	0.127611	0.0278877	0.00472977	3.72E-09
Total testosterone	rs9611014	C	A	0.995952	0.0166085	0.0247762	0.502640505
Total testosterone	rs6008259	G	A	0.82248	0.0288927	0.00411974	2.33E-12
Total testosterone	rs5942987	G	A	0.598489	-0.0192842	0.00335713	9.23E-09
Total testosterone	rs12841019	G	A	0.497554	0.0374446	0.00314275	9.93E-33
Bioavailable testosterone	rs1989147	C	T	0.808451	0.0296635	0.00420903	1.82E-12
Bioavailable testosterone	rs6694903	C	G	0.21366	0.0239645	0.00400744	2.23E-09
Bioavailable testosterone	rs114165349	G	C	0.976508	-0.113801	0.010923	2.04E-25
Bioavailable testosterone	rs12121301	T	A	0.565305	0.0271402	0.00331327	2.58E-16
Bioavailable testosterone	rs2391139	T	G	0.201325	0.0303494	0.00409621	1.27E-13
Bioavailable testosterone	rs6684361	T	C	0.687778	-0.0518862	0.00356414	5.21E-48
Bioavailable testosterone	rs140584594	A	G	0.270589	-0.024868	0.00367824	1.37E-11
Bioavailable testosterone	rs351370	C	T	0.411531	-0.020678	0.00333627	5.72E-10
Bioavailable testosterone	rs12564492	G	A	0.297326	-0.0216918	0.00359119	1.54E-09
Bioavailable testosterone	rs2152318	C	T	0.751545	-0.0425364	0.00380692	5.50E-29
Bioavailable testosterone	rs6658835	A	G	0.732497	0.0227204	0.00372822	1.10E-09
Bioavailable testosterone	rs6696480	G	T	0.83783	0.0246463	0.00449668	4.23E-08
Bioavailable testosterone	rs143851281	G	C	0.930025	0.0370075	0.00645659	9.94E-09
Bioavailable testosterone	rs13022088	A	G	0.723391	-0.0238104	0.0036887	1.08E-10
Bioavailable testosterone	rs72785204	G	A	0.641245	-0.0267937	0.00343438	6.11E-15
Bioavailable testosterone	rs3731629	A	G	0.724581	0.024833	0.00367839	1.47E-11
Bioavailable testosterone	rs13030651	G	A	0.449185	0.0206648	0.00331178	4.38E-10
Bioavailable testosterone	rs4671416	G	A	0.719901	-0.023321	0.00365512	1.77E-10
Bioavailable testosterone	rs78959627	G	A	0.913344	0.0365172	0.00637119	9.95E-09
Bioavailable testosterone	rs2160348	T	C	0.264623	-0.0378411	0.00374297	4.99E-24
Bioavailable testosterone	rs590097	T	G	0.350885	-0.0446706	0.00344979	2.39E-38
Bioavailable testosterone	rs10168169	C	T	0.187166	-0.0315388	0.00428392	1.81E-13
Bioavailable testosterone	rs12474344	C	G	0.430659	0.021034	0.00332368	2.48E-10
Bioavailable testosterone	rs78058190	G	A	0.948872	-0.0521233	0.00840533	5.60E-10
Bioavailable testosterone	rs1515098	C	T	0.319405	-0.0220938	0.00351922	3.43E-10
Bioavailable testosterone	rs2011425	T	G	0.920538	0.035335	0.00610958	7.31E-09
Bioavailable testosterone	rs7618363	C	G	0.842546	0.0258945	0.00451651	9.85E-09
Bioavailable testosterone	rs74526137	T	G	0.885131	0.0365583	0.00517321	1.58E-12
Bioavailable testosterone	rs6792725	A	G	0.308567	0.0233073	0.00366925	2.12E-10
Bioavailable testosterone	rs6788984	A	G	0.855978	0.0280531	0.00471919	2.77E-09
Bioavailable testosterone	rs13081418	A	C	0.662749	-0.0223387	0.00349577	1.66E-10
Bioavailable testosterone	rs62263023	T	A	0.908915	-0.0389507	0.00573598	1.12E-11
Bioavailable testosterone	rs113115750	C	T	0.923383	-0.039254	0.00626473	3.71E-10
Bioavailable testosterone	rs79821347	G	A	0.930219	-0.0395351	0.00663653	2.57E-09
Bioavailable testosterone	rs62259692	G	A	0.938641	-0.0424994	0.00703607	1.54E-09
Bioavailable testosterone	rs687339	C	T	0.227459	-0.0447024	0.00393163	5.90E-30
Bioavailable testosterone	rs7633673	G	A	0.594899	0.0195032	0.00334083	5.29E-09
Bioavailable testosterone	rs4368453	C	T	0.695252	-0.0229104	0.00360363	2.05E-10
Bioavailable testosterone	rs2342307	A	G	0.385091	0.0223424	0.00340929	5.62E-11
Bioavailable testosterone	rs4690098	C	T	0.764783	-0.030404	0.00394621	1.31E-14
Bioavailable testosterone	rs34072207	T	G	0.765619	0.0279643	0.00391387	9.00E-13
Bioavailable testosterone	rs71633359	T	C	0.682323	-0.0237946	0.00362201	5.05E-11
Bioavailable testosterone	rs7668764	G	T	0.36904	0.0196132	0.00340583	8.48E-09
Bioavailable testosterone	rs12189146	G	A	0.949536	0.041275	0.00751323	3.94E-08
Bioavailable testosterone	rs40270	A	C	0.227636	-0.0246087	0.00392038	3.45E-10
Bioavailable testosterone	rs1119209	C	T	0.650693	0.0209684	0.00345766	1.33E-09
Bioavailable testosterone	rs168189	C	T	0.717547	-0.0253209	0.00367695	5.72E-12
Bioavailable testosterone	rs12658172	G	C	0.843254	0.04223	0.00458669	3.35E-20
Bioavailable testosterone	rs111717874	T	C	0.834107	0.0254504	0.00445535	1.11E-08
Bioavailable testosterone	rs6865292	T	C	0.724061	-0.0216135	0.00375101	8.31E-09
Bioavailable testosterone	rs13153019	T	C	0.749466	-0.0210857	0.00382266	3.47E-08
Bioavailable testosterone	rs4712976	C	T	0.733377	0.0246305	0.00370879	3.11E-11
Bioavailable testosterone	rs137928493	C	A	0.987232	-0.0990539	0.0146106	1.21E-11
Bioavailable testosterone	rs6920820	C	A	0.980488	0.0185648	0.0118859	0.11830733
Bioavailable testosterone	rs201145096	G	A	0.986688	-0.108714	0.0144763	5.92E-14
Bioavailable testosterone	rs199746610	C	A	0.966723	0.055858	0.00928525	1.79E-09
Bioavailable testosterone	rs1214759	A	G	0.321204	-0.0249395	0.00352413	1.48E-12
Bioavailable testosterone	rs2608666	C	A	0.434679	-0.0188174	0.00331898	1.43E-08
Bioavailable testosterone	rs415441	C	T	0.228538	-0.044568	0.00390829	4.02E-30
Bioavailable testosterone	rs111984076	C	G	0.977071	0.0633299	0.0112533	1.83E-08
Bioavailable testosterone	rs13220350	C	A	0.579801	0.0218338	0.00336498	8.67E-11
Bioavailable testosterone	rs9399469	T	A	0.376701	-0.027	0.00341245	2.53E-15
Bioavailable testosterone	rs13229619	G	A	0.869182	-0.0377839	0.00487041	8.64E-15
Bioavailable testosterone	rs41301394	C	T	0.716459	-0.0238838	0.00365316	6.24E-11
Bioavailable testosterone	rs4506131	G	C	0.264046	0.034343	0.00372556	3.02E-20
Bioavailable testosterone	rs28495024	G	C	0.87613	0.0348149	0.00500289	3.43E-12
Bioavailable testosterone	rs45446698	T	G	0.963534	0.219201	0.00875686	2.75E-138
Bioavailable testosterone	rs1038626	A	T	0.205598	-0.032999	0.00407102	5.24E-16
Bioavailable testosterone	rs4875612	A	G	0.638496	-0.0189806	0.00344684	3.66E-08
Bioavailable testosterone	rs9987289	A	G	0.0921912	0.0380188	0.00567982	2.18E-11
Bioavailable testosterone	rs537551388	A	T	0.746986	-0.0245991	0.00380371	9.99E-11
Bioavailable testosterone	rs272607	T	G	0.710264	0.0261681	0.00362601	5.32E-13
Bioavailable testosterone	rs35339118	C	T	0.603036	0.0195068	0.00339833	9.46E-09
Bioavailable testosterone	rs11774829	T	A	0.898266	-0.0402262	0.00550287	2.67E-13
Bioavailable testosterone	rs1134095	G	A	0.446534	0.0261199	0.00330066	2.50E-15
Bioavailable testosterone	rs12683780	A	C	0.669608	0.0239569	0.00359721	2.74E-11
Bioavailable testosterone	rs61237993	G	A	0.870772	-0.0347395	0.00490616	1.43E-12
Bioavailable testosterone	rs7047907	G	A	0.257185	-0.03008	0.00377279	1.55E-15
Bioavailable testosterone	rs10988819	A	T	0.748953	0.0213541	0.00384897	2.89E-08
Bioavailable testosterone	rs12551042	C	T	0.56698	-0.0193541	0.0033289	6.10E-09
Bioavailable testosterone	rs10817260	C	T	0.810849	0.0304854	0.00428817	1.17E-12
Bioavailable testosterone	rs2801885	A	G	0.729822	0.0225129	0.00373847	1.72E-09
Bioavailable testosterone	rs61856128	C	A	0.706957	0.04269	0.00364316	1.03E-31
Bioavailable testosterone	rs1171617	G	T	0.229932	-0.0397079	0.00391092	3.21E-24
Bioavailable testosterone	rs7896518	A	G	0.569714	0.036111	0.00335731	5.56E-27
Bioavailable testosterone	rs4565819	G	A	0.172913	0.0273388	0.00436195	3.67E-10
Bioavailable testosterone	rs9527	C	T	0.759857	0.0306204	0.00385252	1.89E-15
Bioavailable testosterone	rs7078330	C	T	0.912202	-0.0418514	0.005817	6.26E-13
Bioavailable testosterone	rs11031005	T	C	0.856281	-0.0312499	0.0047068	3.15E-11
Bioavailable testosterone	rs80237154	C	G	0.933823	-0.0639629	0.00668891	1.15E-21
Bioavailable testosterone	rs190434484	C	T	0.989971	0.107348	0.0168615	1.93E-10
Bioavailable testosterone	rs551243	G	C	0.529791	-0.0205427	0.00330241	4.96E-10
Bioavailable testosterone	rs312023	G	A	0.474114	0.0218135	0.00330758	4.25E-11
Bioavailable testosterone	rs11235688	G	A	0.584459	0.0216423	0.00334816	1.02E-10
Bioavailable testosterone	rs850293	A	C	0.887794	-0.0418489	0.00524158	1.42E-15
Bioavailable testosterone	rs56196860	C	A	0.969427	0.0643817	0.00953757	1.48E-11
Bioavailable testosterone	rs76895963	T	G	0.979316	0.0954676	0.0127397	6.70E-14
Bioavailable testosterone	rs4149056	T	C	0.847208	-0.0525632	0.00457129	1.34E-30
Bioavailable testosterone	rs7964492	A	C	0.759886	0.0283858	0.00383902	1.42E-13
Bioavailable testosterone	rs11107124	G	C	0.710887	-0.0208951	0.00363995	9.44E-09
Bioavailable testosterone	rs4764883	C	T	0.286853	-0.0197965	0.00362974	4.93E-08
Bioavailable testosterone	rs10778215	T	A	0.528256	-0.031568	0.00330469	1.27E-21
Bioavailable testosterone	rs7314285	T	G	0.931234	0.0389511	0.00649114	1.97E-09
Bioavailable testosterone	rs7139079	G	A	0.409766	0.026197	0.00335052	5.33E-15
Bioavailable testosterone	rs2954111	T	C	0.639848	-0.0202389	0.00342932	3.60E-09
Bioavailable testosterone	rs629042	G	C	0.388013	-0.0407718	0.00338662	2.21E-33
Bioavailable testosterone	rs9543004	T	C	0.625045	-0.0202839	0.00342982	3.34E-09
Bioavailable testosterone	rs7342537	A	G	0.98143	-0.0691549	0.0122435	1.62E-08
Bioavailable testosterone	rs11621792	C	T	0.547416	-0.029618	0.00333731	7.01E-19
Bioavailable testosterone	rs112635299	G	T	0.979682	0.101791	0.0116815	2.94E-18
Bioavailable testosterone	rs17698580	T	C	0.748801	-0.0248786	0.00379101	5.29E-11
Bioavailable testosterone	rs11638521	T	C	0.352261	0.0354045	0.00344582	9.17E-25
Bioavailable testosterone	rs1898882	G	C	0.55565	-0.0222389	0.00331435	1.95E-11
Bioavailable testosterone	rs45617141	T	G	0.983486	-0.077539	0.0136555	1.36E-08
Bioavailable testosterone	rs8031605	G	C	0.896684	-0.0361579	0.00542337	2.61E-11
Bioavailable testosterone	rs11856606	G	A	0.872893	0.0362799	0.00496176	2.63E-13
Bioavailable testosterone	rs4464040	C	T	0.851887	0.0339158	0.00464611	2.88E-13
Bioavailable testosterone	rs56332871	C	A	0.724926	0.0270916	0.00369765	2.36E-13
Bioavailable testosterone	rs387212	T	C	0.685555	0.0207621	0.00352452	3.84E-09
Bioavailable testosterone	rs9929088	A	C	0.30988	0.0202966	0.00355644	1.15E-08
Bioavailable testosterone	rs58072681	T	C	0.927638	-0.0772926	0.00638949	1.10E-33
Bioavailable testosterone	rs8044524	G	A	0.399037	0.0195707	0.00336669	6.13E-09
Bioavailable testosterone	rs192287715	G	A	0.918785	-0.0465734	0.00609341	2.12E-14
Bioavailable testosterone	rs12940654	A	G	0.0864483	0.0406591	0.00594293	7.83E-12
Bioavailable testosterone	rs727428	T	C	0.443183	0.106423	0.00330963	7.39E-227
Bioavailable testosterone	rs1050541	T	G	0.443859	0.0510715	0.0033992	5.07E-51
Bioavailable testosterone	rs3809868	G	A	0.480541	0.0329375	0.00328855	1.30E-23
Bioavailable testosterone	rs113201977	A	G	0.763027	-0.0339383	0.00424723	1.34E-15
Bioavailable testosterone	rs73324348	G	A	0.913181	0.0741915	0.00581788	3.03E-37
Bioavailable testosterone	rs7223342	A	G	0.374785	0.0219009	0.00341293	1.39E-10
Bioavailable testosterone	rs78357146	A	G	0.969596	-0.0689707	0.0095615	5.46E-13
Bioavailable testosterone	rs34931250	C	T	0.940857	0.051779	0.00695976	1.01E-13
Bioavailable testosterone	rs8092708	T	C	0.274235	-0.0250048	0.0037026	1.45E-11
Bioavailable testosterone	rs117327231	C	A	0.976204	-0.133294	0.0107971	5.16E-35
Bioavailable testosterone	rs12458543	T	C	0.893689	0.0351786	0.00533975	4.46E-11
Bioavailable testosterone	rs1640272	A	T	0.712166	0.023709	0.00363681	7.07E-11
Bioavailable testosterone	rs8111359	C	T	0.906484	0.0551388	0.00572707	6.11E-22
Bioavailable testosterone	rs202200760	G	C	0.960532	0.0666592	0.00922828	5.07E-13
Bioavailable testosterone	rs273492	G	A	0.745071	-0.0214104	0.00377704	1.44E-08
Bioavailable testosterone	rs1688044	C	G	0.066632	0.0393888	0.00659508	2.34E-09
Bioavailable testosterone	rs11879227	A	G	0.816854	0.0254213	0.00425261	2.26E-09
Bioavailable testosterone	rs6020423	C	T	0.761814	0.0300872	0.00386321	6.80E-15
Bioavailable testosterone	rs62223042	A	G	0.62424	-0.0199552	0.00340524	4.62E-09
Bioavailable testosterone	rs8184986	A	T	0.865946	0.0284563	0.00487202	5.20E-09
Bioavailable testosterone	rs6008259	G	A	0.822381	0.0284517	0.00430882	4.03E-11
Bioavailable testosterone	rs67952556	T	G	0.526145	0.0197112	0.00340324	6.96E-09
Bioavailable testosterone	rs12841019	G	A	0.497816	0.0328675	0.00328979	1.67E-23
SHBG	rs75077113	A	C	0.722475	-0.0102254	0.00159938	1.62E-10
SHBG	rs2849025	T	C	0.254609	-0.0122528	0.00162754	5.14E-14
SHBG	rs114165349	G	C	0.97631	0.0695129	0.00467318	4.80E-50
SHBG	rs72663503	C	T	0.771957	0.0166954	0.00168443	3.71E-23
SHBG	rs12121301	T	A	0.566275	-0.00819053	0.00142678	9.44E-09
SHBG	rs150522308	A	T	0.933492	-0.0166933	0.00286337	5.54E-09
SHBG	rs469721	C	T	0.803111	0.0128048	0.00178311	6.91E-13
SHBG	rs1730862	G	A	0.341817	0.0208416	0.0014997	6.59E-44
SHBG	rs36209093	C	T	0.325831	0.0127576	0.00167669	2.77E-14
SHBG	rs267733	A	G	0.838974	0.0142196	0.00191765	1.22E-13
SHBG	rs35504625	C	G	0.523492	-0.0140476	0.00141329	2.80E-23
SHBG	rs7519019	C	T	0.646421	-0.00886846	0.00147669	1.91E-09
SHBG	rs4639796	G	A	0.840167	0.0169494	0.00192537	1.33E-18
SHBG	rs10900446	G	A	0.617438	0.00996558	0.00145554	7.56E-12
SHBG	rs2196943	G	A	0.360329	0.0104779	0.00147235	1.11E-12
SHBG	rs3001032	T	C	0.680341	-0.0119862	0.00151551	2.59E-15
SHBG	rs61830291	A	C	0.903174	-0.0137832	0.00239957	9.24E-09
SHBG	rs1870927	T	A	0.378307	-0.00808127	0.00146261	3.29E-08
SHBG	rs1260326	T	C	0.392536	-0.0343345	0.00144518	9.10E-125
SHBG	rs3770776	A	G	0.579887	-0.00870576	0.00143427	1.28E-09
SHBG	rs6736913	A	G	0.0206256	0.03368	0.00495299	1.05E-11
SHBG	rs2160348	T	C	0.263842	0.0276516	0.00160927	3.58E-66
SHBG	rs2279158	T	C	0.930787	0.0189021	0.00280947	1.72E-11
SHBG	rs77704058	C	G	0.945047	0.0169414	0.00310493	4.86E-08
SHBG	rs11688682	G	C	0.729573	-0.00920048	0.00164552	2.25E-08
SHBG	rs10184004	C	T	0.593455	-0.0170887	0.00143666	1.26E-32
SHBG	rs10176654	T	C	0.781104	0.0105803	0.00171234	6.46E-10
SHBG	rs1047891	C	A	0.68453	-0.0141589	0.00151611	9.73E-21
SHBG	rs78058190	G	A	0.949422	0.0231185	0.00363225	1.96E-10
SHBG	rs2943654	C	T	0.355476	0.0149119	0.00147362	4.54E-24
SHBG	rs1801282	C	G	0.880044	-0.0202851	0.0021778	1.23E-20
SHBG	rs9849171	G	C	0.639454	-0.00864119	0.00147796	5.01E-09
SHBG	rs6792725	A	G	0.308024	-0.0168669	0.00158145	1.48E-26
SHBG	rs12496226	G	T	0.680774	0.0130259	0.00151944	1.01E-17
SHBG	rs13066991	C	A	0.751316	-0.00899032	0.00164634	4.74E-08
SHBG	rs59662471	C	T	0.614866	-0.00794438	0.00145706	4.97E-08
SHBG	rs6777124	T	G	0.382257	-0.00818328	0.00147447	2.86E-08
SHBG	rs56298514	A	C	0.759401	0.00974098	0.00165891	4.31E-09
SHBG	rs687339	C	T	0.227053	0.0355807	0.00169221	3.78E-98
SHBG	rs9844972	G	C	0.928585	0.021349	0.00280175	2.54E-14
SHBG	rs1823227	T	G	0.737545	-0.0105903	0.00161519	5.50E-11
SHBG	rs13108218	A	G	0.38285	0.0224735	0.0014695	8.47E-53
SHBG	rs925098	G	A	0.26475	0.00980966	0.00160834	1.07E-09
SHBG	rs6812193	C	T	0.623239	-0.0111183	0.00146245	2.90E-14
SHBG	rs13150068	A	G	0.564048	0.017217	0.00143173	2.62E-33
SHBG	rs11097198	C	T	0.536702	0.00921225	0.00142247	9.40E-11
SHBG	rs4140388	G	C	0.458724	0.00783441	0.00142614	3.94E-08
SHBG	rs9884397	G	A	0.554544	-0.00995117	0.00145312	7.48E-12
SHBG	rs28925904	C	T	0.97468	0.028266	0.00450882	3.63E-10
SHBG	rs28712547	A	G	0.679085	-0.00955121	0.00151819	3.15E-10
SHBG	rs78890745	G	A	0.891227	-0.0217863	0.00228755	1.67E-21
SHBG	rs255755	A	G	0.730319	0.0120404	0.00160811	7.03E-14
SHBG	rs40270	A	C	0.226729	0.0188705	0.00169174	6.81E-29
SHBG	rs13179413	C	T	0.716753	0.0114185	0.00160274	1.05E-12
SHBG	rs34358	G	A	0.344817	0.0111445	0.00149311	8.40E-14
SHBG	rs1876633	A	G	0.338157	0.00878483	0.00149918	4.64E-09
SHBG	rs6860245	G	C	0.752862	-0.0107054	0.00165113	8.95E-11
SHBG	rs1650548	G	C	0.767941	0.010667	0.00169449	3.07E-10
SHBG	rs9379084	G	A	0.884188	0.0148429	0.00229011	9.09E-11
SHBG	rs75499503	C	T	0.780317	-0.011851	0.00173907	9.46E-12
SHBG	rs9267551	C	G	0.147397	0.0152602	0.00200223	2.51E-14
SHBG	rs199746610	C	A	0.966881	-0.0259328	0.00402741	1.20E-10
SHBG	rs6939861	G	A	0.737881	0.0188824	0.00163694	8.77E-31
SHBG	rs11967262	C	G	0.511851	0.00941338	0.00142394	3.82E-11
SHBG	rs111761261	T	C	0.391929	0.0083862	0.00149953	2.24E-08
SHBG	rs199607859	G	T	0.406077	-0.0101126	0.00145092	3.17E-12
SHBG	rs1738386	T	C	0.620042	-0.00858522	0.00147003	5.21E-09
SHBG	rs555754	G	A	0.532247	-0.0164673	0.00142643	7.88E-31
SHBG	rs849138	G	A	0.493744	-0.00954746	0.00141902	1.72E-11
SHBG	rs799157	T	C	0.0432357	0.0207253	0.00348714	2.79E-09
SHBG	rs1229498	T	G	0.275325	0.0111695	0.00161382	4.48E-12
SHBG	rs4268041	A	G	0.180213	-0.0387156	0.00184936	2.59E-97
SHBG	rs10238028	A	G	0.932937	-0.0188106	0.00284453	3.77E-11
SHBG	rs6706	C	T	0.81645	-0.0183361	0.00182788	1.11E-23
SHBG	rs11556924	C	T	0.61095	-0.0121614	0.00145614	6.72E-17
SHBG	rs157935	T	G	0.696832	-0.010221	0.00154823	4.06E-11
SHBG	rs114949263	T	C	0.88885	-0.0151114	0.00226365	2.46E-11
SHBG	rs9987289	A	G	0.0921134	-0.0215197	0.00245338	1.76E-18
SHBG	rs12543287	G	C	0.62798	-0.0105562	0.00147703	8.88E-13
SHBG	rs13277751	T	G	0.357828	-0.0107739	0.00148934	4.69E-13
SHBG	rs7822342	A	G	0.410134	-0.0106673	0.00144561	1.59E-13
SHBG	rs150539196	A	G	0.964386	-0.0485442	0.00394467	8.38E-35
SHBG	rs440837	A	G	0.794219	-0.0260103	0.00175898	1.77E-49
SHBG	rs4876626	T	A	0.430149	0.0109858	0.00143594	2.00E-14
SHBG	rs748195	T	C	0.52977	-0.00825412	0.00142062	6.24E-09
SHBG	rs568656	A	C	0.648846	-0.0110565	0.00154583	8.52E-13
SHBG	rs4567095	C	T	0.691122	-0.00857936	0.00154029	2.55E-08
SHBG	rs820504	G	A	0.863959	0.0126037	0.00207675	1.29E-09
SHBG	rs796003	G	T	0.743875	-0.0254344	0.00163061	7.50E-55
SHBG	rs28372209	A	G	0.475008	0.00796557	0.00142809	2.44E-08
SHBG	rs62565259	C	T	0.826697	-0.0111112	0.00189402	4.45E-09
SHBG	rs62580785	T	C	0.821347	-0.0114307	0.00186342	8.56E-10
SHBG	rs2986670	C	A	0.676965	0.00903135	0.00151577	2.55E-09
SHBG	rs2004354	A	G	0.306069	0.0112448	0.00154591	3.49E-13
SHBG	rs9697210	G	A	0.853608	0.0161375	0.00201431	1.13E-15
SHBG	rs34463468	C	T	0.219812	0.0153273	0.00172137	5.38E-19
SHBG	rs77503049	C	T	0.845364	0.0208593	0.00195962	1.85E-26
SHBG	rs59558216	T	A	0.731712	-0.0123933	0.00161964	1.98E-14
SHBG	rs61850830	C	T	0.889132	-0.0131469	0.00225562	5.59E-09
SHBG	rs10822163	C	G	0.527272	-0.0465153	0.00141953	1.68E-235
SHBG	rs1782652	T	A	0.618893	0.0121809	0.00147555	1.52E-16
SHBG	rs11186721	C	A	0.473092	-0.0117333	0.00142379	1.71E-16
SHBG	rs12263369	C	T	0.407573	0.0104805	0.00144037	3.43E-13
SHBG	rs10882714	T	C	0.639146	-0.00848086	0.00147776	9.52E-09
SHBG	rs12414906	T	C	0.913001	0.0168442	0.00252239	2.42E-11
SHBG	rs60016595	T	C	0.696412	0.00914724	0.00159793	1.04E-08
SHBG	rs3842763	G	T	0.760519	-0.0134374	0.00168632	1.61E-15
SHBG	rs1037169	T	C	0.313029	0.0152522	0.00153727	3.35E-23
SHBG	rs2351958	C	A	0.612327	0.0106363	0.0014587	3.06E-13
SHBG	rs62618693	C	T	0.955147	-0.0192742	0.00342778	1.88E-08
SHBG	rs174554	A	G	0.655615	0.0140161	0.00149346	6.29E-21
SHBG	rs3015966	T	C	0.666855	0.0123588	0.00150741	2.43E-16
SHBG	rs603509	T	C	0.105638	0.0131104	0.00230879	1.36E-08
SHBG	rs551243	G	C	0.530501	0.00825332	0.00142646	7.21E-09
SHBG	rs7117818	C	T	0.770534	-0.0153571	0.00169	1.02E-19
SHBG	rs7949258	T	G	0.683004	-0.00855579	0.00152816	2.16E-08
SHBG	rs12287551	A	T	0.854688	0.0114077	0.00201831	1.58E-08
SHBG	rs12575636	T	G	0.811618	0.0131389	0.00182095	5.38E-13
SHBG	rs4938642	G	C	0.925551	-0.0158946	0.00270702	4.32E-09
SHBG	rs76895963	T	G	0.979035	-0.0729621	0.00544856	6.82E-41
SHBG	rs11045806	G	A	0.811852	-0.0106287	0.0018251	5.76E-09
SHBG	rs73079476	A	C	0.848779	0.0269979	0.00198265	3.17E-42
SHBG	rs12318598	A	G	0.915783	0.0222386	0.00256066	3.80E-18
SHBG	rs35763453	T	C	0.941276	0.0173317	0.00310598	2.40E-08
SHBG	rs864899	A	G	0.415063	0.0134757	0.00144681	1.23E-20
SHBG	rs11172134	T	A	0.796911	-0.0136556	0.00176412	9.88E-15
SHBG	rs1585705	C	A	0.310294	-0.00998537	0.00153957	8.83E-11
SHBG	rs11110390	C	T	0.666235	0.0119191	0.0015033	2.22E-15
SHBG	rs141881700	G	A	0.987336	0.0581682	0.00646727	2.38E-19
SHBG	rs5009837	T	C	0.283822	0.0120841	0.00157158	1.48E-14
SHBG	rs4584635	A	T	0.521812	0.0261522	0.0014176	5.39E-76
SHBG	rs7304705	A	G	0.92173	-0.0278214	0.00263949	5.62E-26
SHBG	rs2393791	C	T	0.379014	-0.0121504	0.00145943	8.40E-17
SHBG	rs1882491	T	C	0.689663	-0.0105308	0.0015305	5.96E-12
SHBG	rs825453	A	T	0.392013	0.0112748	0.00145367	8.76E-15
SHBG	rs2812208	G	C	0.978481	-0.0370511	0.00490499	4.23E-14
SHBG	rs1239945	G	A	0.458382	0.00874705	0.00142804	9.06E-10
SHBG	rs1057119	C	G	0.762148	-0.0116364	0.00166502	2.77E-12
SHBG	rs11621792	C	T	0.547607	0.0248477	0.00144054	1.14E-66
SHBG	rs72683923	T	C	0.979657	-0.034535	0.00503449	6.90E-12
SHBG	rs2239222	A	G	0.650716	-0.0088465	0.00150102	3.78E-09
SHBG	rs13379043	T	C	0.72202	-0.0100214	0.00161779	5.85E-10
SHBG	rs28929474	C	T	0.979847	-0.0627387	0.00506756	3.33E-35
SHBG	rs17580	T	A	0.952014	-0.0231006	0.00333102	4.06E-12
SHBG	rs2498786	C	G	0.384623	0.0129537	0.00146405	8.92E-19
SHBG	rs8033077	C	T	0.278682	0.0100271	0.00159003	2.86E-10
SHBG	rs11637595	C	T	0.723651	0.00915883	0.00160658	1.19E-08
SHBG	rs139974673	T	C	0.974368	0.0481421	0.00449627	9.42E-27
SHBG	rs8031605	G	C	0.89649	0.0284993	0.00234187	4.52E-34
SHBG	rs72743115	A	C	0.958107	0.030364	0.00354259	1.02E-17
SHBG	rs17184382	A	C	0.573541	-0.013442	0.00143411	7.05E-21
SHBG	rs79240050	G	A	0.969892	-0.0281178	0.00438847	1.48E-10
SHBG	rs56332871	C	A	0.727797	-0.0379366	0.00160309	8.34E-124
SHBG	rs12599288	T	C	0.705969	0.00914476	0.0015682	5.50E-09
SHBG	rs4122352	G	A	0.704472	-0.0110328	0.00156367	1.72E-12
SHBG	rs12935701	C	T	0.597779	0.00870683	0.00145081	1.96E-09
SHBG	rs62033400	A	G	0.60748	0.0113287	0.00145804	7.86E-15
SHBG	rs2925979	T	C	0.300204	-0.0133759	0.00155269	7.01E-18
SHBG	rs67890964	T	C	0.626414	-0.00894027	0.00147082	1.21E-09
SHBG	rs11645610	A	G	0.503818	0.0116803	0.00142481	2.45E-16
SHBG	rs140215187	A	G	0.971182	0.0278735	0.00469321	2.87E-09
SHBG	rs9652835	C	T	0.491506	-0.0197137	0.00141401	3.53E-44
SHBG	rs12947017	C	T	0.59781	-0.0624775	0.00144951	0
SHBG	rs17880847	T	A	0.986726	0.108914	0.00621936	1.16E-68
SHBG	rs1794287	A	G	0.11102	-0.0561393	0.00221746	2.08E-141
SHBG	rs117915383	G	T	0.964106	-0.0340188	0.00376825	1.75E-19
SHBG	rs547040680	T	G	0.994083	0.432619	0.00951019	0
SHBG	rs12952818	G	A	0.384761	-0.015097	0.00144799	1.88E-25
SHBG	rs12943365	C	G	0.391455	-0.00883439	0.00142648	5.90E-10
SHBG	rs56017620	A	G	0.461419	0.0172456	0.00140703	1.55E-34
SHBG	rs113201977	A	G	0.7622	0.0287707	0.00179643	9.96E-58
SHBG	rs369322961	G	T	0.913419	-0.0670724	0.0024756	1.18E-161
SHBG	rs8178824	C	T	0.970232	0.041749	0.00410506	2.70E-24
SHBG	rs7217661	T	C	0.48082	0.00834465	0.00139554	2.24E-09
SHBG	rs72844546	C	T	0.34587	0.00969476	0.0014604	3.17E-11
SHBG	rs10153315	T	C	0.580902	0.00924201	0.00141325	6.17E-11
SHBG	rs62078747	C	G	0.441545	-0.00820565	0.0014025	4.89E-09
SHBG	rs1217569	G	A	0.78912	0.0136155	0.00176734	1.32E-14
SHBG	rs7240682	C	G	0.772089	0.0102692	0.00170008	1.54E-09
SHBG	rs1736189	A	G	0.712922	-0.0220082	0.00156974	1.17E-44
SHBG	rs4804416	T	G	0.571884	0.0183186	0.00143571	2.77E-37
SHBG	rs8107967	A	G	0.432761	-0.0099828	0.00143381	3.34E-12
SHBG	rs202200760	G	C	0.960948	-0.0788123	0.00400226	2.53E-86
SHBG	rs273492	G	A	0.744192	0.0127337	0.00162912	5.44E-15
SHBG	rs7258508	T	C	0.821556	0.0105255	0.00186108	1.55E-08
SHBG	rs62102718	A	T	0.715081	0.0106448	0.00157791	1.52E-11
SHBG	rs1688043	C	T	0.0662549	-0.0302484	0.0028581	3.56E-26
SHBG	rs75702986	G	A	0.812829	-0.0158228	0.00184135	8.47E-18
SHBG	rs73036519	G	C	0.699528	0.0115917	0.00156057	1.10E-13
SHBG	rs34255979	C	T	0.878998	-0.0273369	0.00218544	6.70E-36
SHBG	rs111981233	T	G	0.919836	-0.0163889	0.0026176	3.82E-10
SHBG	rs2618566	G	T	0.339444	0.00942923	0.00150377	3.60E-10
SHBG	rs13042148	C	T	0.845295	0.0144829	0.0019663	1.76E-13
SHBG	rs6120663	C	A	0.560872	0.00978797	0.00143608	9.38E-12
SHBG	rs6129760	A	G	0.676211	-0.0104446	0.00152144	6.65E-12
SHBG	rs6073431	C	T	0.468262	-0.0165704	0.00145231	3.74E-30
SHBG	rs2870025	C	T	0.927287	-0.0168077	0.00274433	9.10E-10
SHBG	rs144104341	G	C	0.305074	0.00944427	0.00154835	1.06E-09
SHBG	rs62217799	G	T	0.341429	0.00867851	0.00151505	1.02E-08
SHBG	rs4680	G	A	0.48414	0.0105538	0.00142714	1.41E-13
SHBG	rs4820091	T	G	0.817983	-0.0142309	0.00186267	2.17E-14
SHBG	rs695272	T	C	0.336379	0.00983255	0.00151558	8.72E-11
SHBG	rs757869	G	A	0.293955	0.014048	0.00156648	3.02E-19
SHBG	rs738408	C	T	0.783916	-0.0186299	0.00172931	4.62E-27
